# Supplementary material for: Endurance exercise training-responsive miR-19b-3p improves skeletal muscle glucose metabolism
Source: Nat Commun. 2021 Oct 12;12:5948. doi: 10.1038/s41467-021-26095-0 (PMC8511155; doi:10.1038/s41467-021-26095-0)
Supplement: Supplementary file 3 — Supplementary Data 1 [file 41467_2021_26095_MOESM3_ESM.xlsx]

## Sheet: Expression ALL genes
Gene Symbol	logFC	AveExpr	t	P.Value	adj.P.Val	B
FRZB	-2.02393	4.87584	-12.3991	2.57e-06	0.0491711	4.5922
C1orf105	2.09041	5.46561	11.2267	5.28e-06	0.0491711	4.11217
VASH2	1.7334	6.03231	10.4506	8.84e-06	0.0491711	3.74709
DEFB103A	-2.1336	6.09235	-10.0662	1.16e-05	0.0491711	3.5503
ASNA1	-1.37748	7.25364	-9.94182	1.26e-05	0.0491711	3.48424
CKB	1.42404	7.57747	9.6392	1.57e-05	0.0491711	3.31825
DIRC2	-1.74627	6.48689	-9.35285	1.95e-05	0.0491711	3.15411
KRT80	1.5658	4.93242	9.27988	2.06e-05	0.0491711	3.11115
ADAM19	1.37288	6.78616	8.85529	2.86e-05	0.0491711	2.85152
HSPB8	-1.25809	8.64181	-8.85522	2.86e-05	0.0491711	2.85147
SLC14A1	-1.36062	6.74503	-8.82071	2.94e-05	0.0491711	2.82963
STMN2	-1.2295	5.71117	-8.70821	3.22e-05	0.0491711	2.75761
MYCBP	1.2735	6.97249	8.58854	3.54e-05	0.0491711	2.67963
PLPP4	1.28881	6.57406	8.40832	4.1e-05	0.0491711	2.55947
HOMER2	1.22647	6.54844	8.30373	4.48e-05	0.0491711	2.48819
CHPF	1.15343	8.04111	8.26143	4.64e-05	0.0491711	2.45904
PACSIN1	1.53073	4.48023	8.23228	4.75e-05	0.0491711	2.43884
RNF11	-2.09757	7.75886	-8.22791	4.77e-05	0.0491711	2.4358
PRPS1	1.26011	8.15345	8.20523	4.86e-05	0.0491711	2.42001
SAMD12	-1.23682	5.32475	-8.05198	5.54e-05	0.0491711	2.31185
FABP3	-1.22693	8.52926	-8.03522	5.62e-05	0.0491711	2.29987
SEMA7A	1.16938	8.55701	7.98837	5.85e-05	0.0491711	2.2662
GPC4	1.0996	6.99832	7.97495	5.92e-05	0.0491711	2.25651
ADAMTS4	1.38998	5.56527	7.89822	6.32e-05	0.0491711	2.20072
GSG1	-1.61782	5.48828	-7.86751	6.49e-05	0.0491711	2.17821
ACAT2	1.371	6.82363	7.8564	6.56e-05	0.0491711	2.17005
LRRN1	1.36003	9.48554	7.7355	7.29e-05	0.0526546	2.08021
CRABP2	1.28946	5.98808	7.68037	7.66e-05	0.0533166	2.03869
CAMK2N1	-1.08476	9.01558	-7.57066	8.45e-05	0.0567827	1.95498
MYH2	-1.12193	6.7242	-7.49481	9.04e-05	0.0572704	1.89627
CYP17A1	-1.11524	3.17704	-7.48453	9.13e-05	0.0572704	1.88826
AOX1	-1.33668	7.64601	-7.41324	9.74e-05	0.0572704	1.83236
RAB15	1.09401	7.78525	7.38096	0.000100331	0.0572704	1.80684
NID2	1.17638	5.46556	7.33853	0.000104322	0.0572704	1.7731
FAM114A1	-1.57144	4.69327	-7.33303	0.000104852	0.0572704	1.76871
CAB39L	-1.05965	4.90786	-7.32092	0.000106031	0.0572704	1.75903
KIT	-1.24741	4.63781	-7.29424	0.000108678	0.0572704	1.73764
PSG1	-1.20132	4.84748	-7.17876	0.000121019	0.0620955	1.64403
TGM2	1.68987	8.72328	7.14692	0.000124691	0.0622971	1.61792
STK38L	1.14701	6.59771	7.11943	0.000127962	0.0622971	1.59528
ZMYND11	-1.16103	6.93184	-7.05739	0.0001357	0.0622971	1.54381
LANCL2	1.01524	8.23562	7.05634	0.000135836	0.0622971	1.54293
HMGCS1	1.07405	7.39361	7.04439	0.000137387	0.0622971	1.53296
BCR	1.09542	4.98272	6.92166	0.000154515	0.0684627	1.42945
RRM2B	-1.05701	7.46879	-6.8985	0.000158007	0.0684627	1.4097
ATP6V0E1	-1.03947	10.4715	-6.82737	0.000169294	0.0717585	1.34857
RAB8B	-1.06104	6.56519	-6.79651	0.000174466	0.0723775	1.32184
SERTAD4	1.12975	4.53311	6.74611	0.000183298	0.0744571	1.27791
TMC7	1.14044	4.48192	6.64022	0.00020352	0.0790756	1.18446
SHC3	-1.24555	3.13642	-6.62763	0.000206086	0.0790756	1.17324
GALNT10	0.917381	7.59017	6.60703	0.000210359	0.0790756	1.15485
KPRP	-1.40078	5.3378	-6.60451	0.00021089	0.0790756	1.1526
ATP13A2	1.28607	7.16169	6.51884	0.000229809	0.0814043	1.07543
MMP11	1.39004	5.81959	6.51157	0.0002315	0.0814043	1.06883
ZBED4	1.07524	5.74402	6.51027	0.000231804	0.0814043	1.06765
NOX4	1.19488	3.16984	6.48672	0.000237383	0.0814043	1.04622
PEX11B	1.37167	6.14587	6.48426	0.000237975	0.0814043	1.04398
MAPK6	-0.990758	8.09476	-6.45636	0.000244799	0.0820359	1.01849
NSMAF	-0.87459	7.94405	-6.44263	0.000248237	0.0820359	1.0059
ITGA5	0.874678	8.93224	6.41007	0.000256605	0.0828981	0.975939
ZBTB34	1.03231	4.74314	6.37784	0.000265197	0.0828981	0.946137
DHCR24	0.940827	7.89556	6.37162	0.000266891	0.0828981	0.94037
COL27A1	1.14783	4.28748	6.35292	0.000272059	0.0828981	0.922994
UNC45B	0.946071	6.36572	6.33974	0.000275769	0.0828981	0.910713
FYCO1	-1.26303	6.93716	-6.33767	0.000276355	0.0828981	0.908785
NOD1	1.13597	4.8774	6.29339	0.000289265	0.0831261	0.867334
GBE1	-0.899049	7.81716	-6.29076	0.000290053	0.0831261	0.864861
PON2	-0.957802	8.96733	-6.28768	0.000290978	0.0831261	0.861968
VAMP3	-1.01081	8.11522	-6.27715	0.000294169	0.0831261	0.852054
FLNC	-1.01524	7.84012	-6.20238	0.000317956	0.0839969	0.78123
CDKN1C	1.81309	5.50481	6.18187	0.000324847	0.0839969	0.761661
NREP	1.12482	8.62954	6.16774	0.000329693	0.0839969	0.748139
HMGCR	0.894944	7.18475	6.16275	0.000331422	0.0839969	0.743358
KRT18	2.97675	6.01545	6.15882	0.000332793	0.0839969	0.739586
RASSF4	0.96237	7.93146	6.14252	0.000338542	0.0839969	0.723928
PPL	-1.25105	5.5342	-6.1409	0.000339119	0.0839969	0.722371
GABARAPL1	-0.980794	7.9518	-6.12835	0.000343629	0.0839969	0.710285
TSPAN33	1.37433	6.19349	6.12542	0.00034469	0.0839969	0.707463
ENTPD7	1.45316	6.75666	6.1239	0.000345243	0.0839969	0.705997
PYGB	-1.12691	5.91544	-6.11817	0.000347333	0.0839969	0.700474
GNPTAB	-0.88395	7.10968	-6.11321	0.000349155	0.0839969	0.695683
MYL5	0.985037	5.84114	6.08487	0.000359772	0.0839969	0.668241
RTKN2	1.02209	5.9726	6.08206	0.000360845	0.0839969	0.66551
MEDAG	-1.06247	6.64642	-6.06409	0.000367784	0.0839969	0.648042
MYBL1	-0.878531	4.71652	-6.05241	0.000372371	0.0839969	0.636667
RANBP3L	1.12486	6.44703	6.04048	0.000377126	0.0839969	0.625019
RENBP	-0.97345	3.85356	-6.04017	0.000377249	0.0839969	0.624718
REEP3	-0.981368	7.1886	-6.03114	0.000380895	0.0839969	0.615884
INPP5F	1.42036	5.25754	6.02496	0.00038341	0.0839969	0.609839
ETV5	-0.884422	6.86426	-5.98512	0.000400084	0.0862704	0.57069
TSPAN2	0.975303	6.09808	5.97873	0.00040283	0.0862704	0.564394
APOBEC2	1.63915	5.06511	5.95696	0.000412351	0.0862704	0.542879
COL4A1	0.933737	7.15297	5.9443	0.000418003	0.0862704	0.530333
EPG5	-0.85034	7.19955	-5.9384	0.000420666	0.0862704	0.524478
GPR137B	-1.02129	6.29266	-5.92593	0.000426352	0.0862704	0.512095
CGB	0.997811	4.94777	5.92488	0.000426839	0.0862704	0.511043
GFPT1	-0.8452	8.54093	-5.90728	0.000435023	0.0862704	0.493516
TPCN1	-0.956733	7.31226	-5.90218	0.00043743	0.0862704	0.488422
NTNG1	-0.960033	3.81968	-5.9009	0.000438033	0.0862704	0.487149
CACUL1	-0.870114	7.91202	-5.85299	0.000461388	0.0890725	0.439137
JUNB	0.799191	6.31408	5.83845	0.00046875	0.0890725	0.424489
TIGD4	-0.9172	2.83422	-5.82923	0.000473484	0.0890725	0.415186
FCER1G	0.922528	2.87929	5.82786	0.000474191	0.0890725	0.413803
KRTAP1-5	-1.26376	7.15099	-5.8261	0.000475102	0.0890725	0.412025
AXL	1.05758	8.65261	5.8113	0.000482837	0.0894078	0.397065
CREBRF	-0.901983	6.65011	-5.80521	0.000486061	0.0894078	0.390897
PIPOX	0.905006	6.35206	5.79394	0.000492096	0.0896719	0.379458
SLC6A8	-0.798954	7.553	-5.74981	0.000516518	0.0923272	0.334511
NHLRC3	1.02497	5.75644	5.73745	0.000523595	0.0923272	0.321867
SNAI1	1.12506	5.16286	5.71982	0.000533878	0.0923272	0.30379
PCDH19	1.33119	3.81237	5.71321	0.000537788	0.0923272	0.297004
CGB8	0.863245	4.99596	5.71152	0.000538796	0.0923272	0.295261
DSEL	-1.03121	6.35666	-5.71016	0.000539603	0.0923272	0.29387
SCG2	-1.54414	4.65922	-5.70981	0.000539814	0.0923272	0.293506
NFE2L3	0.912744	4.54183	5.70018	0.000545598	0.0925049	0.283592
TMEM45A	-0.966847	6.77345	-5.68427	0.0005553	0.0933383	0.267185
PRKAA1	-0.83478	8.17826	-5.63847	0.000584306	0.09689	0.219739
SEC24C	0.944864	6.56113	5.62555	0.000592791	0.09689	0.20629
SBF2	-0.936949	6.89352	-5.62455	0.000593452	0.09689	0.205251
PTPRJ	1.05866	5.62392	5.60153	0.000608927	0.09689	0.18122
ADSS	-0.946473	5.95457	-5.5996	0.000610242	0.09689	0.179206
PHF20	-0.839401	7.04699	-5.58875	0.000617711	0.09689	0.167842
ZDHHC11B	1.08126	3.05865	5.58457	0.000620614	0.09689	0.163461
ANXA3	0.880657	4.90296	5.5803	0.000623593	0.09689	0.158986
AZIN2	0.941295	6.40063	5.57991	0.000623864	0.09689	0.158579
PLCB4	-0.857253	5.91205	-5.57669	0.000626123	0.09689	0.155202
NOL4L	0.830305	5.80847	5.5561	0.000640784	0.0970084	0.133558
ACBD5	-0.89443	6.62126	-5.54966	0.000645449	0.0970084	0.126772
PTEN	-0.850139	8.79688	-5.54024	0.000652343	0.0970084	0.116831
CXCL5	1.00283	5.64263	5.53278	0.000657852	0.0970084	0.108959
HBP1	-0.848834	8.56889	-5.52941	0.000660363	0.0970084	0.105392
JDP2	-0.990242	7.52044	-5.52524	0.000663477	0.0970084	0.100987
TANGO2	-0.824103	6.61866	-5.51912	0.000668086	0.0970084	0.0945037
GCFC2	-1.22591	3.84896	-5.51103	0.000674226	0.0970084	0.0859335
ZFP91-CNTF	-0.791942	7.81584	-5.5084	0.000676235	0.0970084	0.0831453
RAB18	-0.782862	7.79762	-5.5066	0.000677615	0.0970084	0.0812349
PDGFA	0.942972	7.07708	5.5014	0.000681616	0.0970084	0.0757187
C1QTNF3	0.878723	5.27446	5.48247	0.000696409	0.0983956	0.0555887
DRP2	0.92018	4.6156	5.45202	0.00072095	0.10113	0.023092
ADAMTS14	0.807394	4.7201	5.43925	0.000731524	0.101585	0.00941912
DNMT3A	0.807606	6.00586	5.43556	0.000734614	0.101585	0.00546001
TAF1A	0.955158	3.54177	5.41899	0.000748652	0.102797	-0.0123273
SCML1	0.912992	5.48914	5.39703	0.000767726	0.104435	-0.0359832
CYP26B1	0.792839	4.39579	5.39299	0.000771292	0.104435	-0.0403417
KCNK2	-0.917772	7.97278	-5.37707	0.000785521	0.10498	-0.0575435
ADAMTS16	1.1989	3.23848	5.37463	0.000787731	0.10498	-0.0601883
TDG	0.818472	5.23698	5.36778	0.000793961	0.10498	-0.0676045
ABCB5	-0.793057	2.99398	-5.35395	0.000806707	0.10498	-0.0826034
PFKFB4	0.906281	4.7255	5.34946	0.000810897	0.10498	-0.0874843
LMCD1	0.869508	6.5175	5.34741	0.00081282	0.10498	-0.089715
FBXO32	-0.803152	8.60265	-5.34721	0.000813003	0.10498	-0.0899271
CTSK	-1.04889	7.50793	-5.33684	0.000822796	0.105257	-0.101211
RBBP8	-0.824156	5.77531	-5.33184	0.000827563	0.105257	-0.106656
TCTE1	-0.786476	4.17337	-5.32789	0.000831345	0.105257	-0.110955
KLHDC3	0.770988	7.33983	5.31541	0.000843439	0.10544	-0.124574
MYH1	-0.738311	6.07523	-5.31044	0.000848311	0.10544	-0.130007
BAIAP2	0.784666	5.894	5.30973	0.000849011	0.10544	-0.130786
TP53I3	0.781221	7.49083	5.29053	0.000868124	0.107131	-0.151794
NAV1	0.741011	8.09832	5.27119	0.000887872	0.108364	-0.173034
CACHD1	0.921932	4.57123	5.26868	0.000890472	0.108364	-0.175796
SLC20A1	0.866975	7.96723	5.25998	0.000899535	0.108364	-0.185363
C15orf57	0.714453	6.82076	5.25921	0.00090035	0.108364	-0.186219
ANG	-1.42068	5.68929	-5.25288	0.000907017	0.108497	-0.193191
MXRA5	0.951551	8.56379	5.24198	0.000918628	0.108555	-0.205216
STK40	0.831192	6.07749	5.24197	0.000918639	0.108555	-0.205226
FAM188A	0.729759	5.75681	5.23162	0.00092982	0.109215	-0.216666
TFPI	-0.727893	8.08104	-5.2255	0.000936499	0.10934	-0.223436
SNX17	-0.750885	6.876	-5.21434	0.000948817	0.109479	-0.2358
CLIC3	0.996073	5.74911	5.21425	0.000948917	0.109479	-0.2359
KCTD2	0.810194	6.25257	5.20045	0.000964401	0.10968	-0.251221
TES	0.813609	7.98698	5.19872	0.000966357	0.10968	-0.253139
ALDH3A2	-0.729058	8.19706	-5.19769	0.000967531	0.10968	-0.254288
FSTL3	0.711417	6.81988	5.18226	0.000985241	0.111042	-0.271466
SSH1	0.725844	7.50515	5.17051	0.000998953	0.11194	-0.284561
PCBP4	0.791286	6.72319	5.16185	0.0010092	0.112443	-0.294237
TSPAN13	1.03046	5.95592	5.15478	0.00101766	0.112678	-0.302143
PLA2G15	0.839564	7.73144	5.15044	0.00102288	0.112678	-0.306997
TOR1B	-0.756094	6.20808	-5.13459	0.00104222	0.113438	-0.324766
EML4	0.912964	6.94968	5.13333	0.00104378	0.113438	-0.326178
HN1	0.87834	8.74308	5.13054	0.00104722	0.113438	-0.32931
BGN	0.805402	7.07861	5.12497	0.00105416	0.113558	-0.335572
GNAZ	1.24655	5.12527	5.11768	0.0010633	0.113913	-0.343765
EPDR1	-0.769531	7.90564	-5.1072	0.0010766	0.114708	-0.355568
KIAA1549	0.760118	6.52328	5.09018	0.00109859	0.11588	-0.374771
SLC4A7	-0.840991	7.40412	-5.08674	0.00110309	0.11588	-0.378655
COL5A1	0.832341	8.11147	5.08496	0.00110543	0.11588	-0.380664
HSD17B10	0.795104	6.0628	5.07139	0.00112343	0.117137	-0.396018
NAALADL2	-0.70209	5.79573	-5.04728	0.00115623	0.119005	-0.423384
SLC29A1	0.952887	7.4967	5.04409	0.00116065	0.119005	-0.427012
TBC1D25	-0.767641	6.48493	-5.04051	0.00116563	0.119005	-0.431087
P2RX5-TAX1BP3	1.08271	4.90124	5.03681	0.0011708	0.119005	-0.435291
ZDHHC7	-0.907865	7.50055	-5.03605	0.00117186	0.119005	-0.436159
TDRKH	0.794033	5.28349	5.02777	0.00118355	0.119569	-0.4456
TAAR6	0.805976	2.83931	5.02179	0.00119205	0.119807	-0.452416
SERPINB9	0.746499	5.54734	5.00725	0.00121304	0.121291	-0.469032
ANKRD6	1.14648	4.0001	4.99051	0.00123769	0.122053	-0.488194
SLC12A8	0.862619	6.30979	4.98893	0.00124004	0.122053	-0.490002
SAA1	0.989896	5.89699	4.98779	0.00124174	0.122053	-0.491311
PLEKHA1	0.704302	7.36416	4.98515	0.0012457	0.122053	-0.494341
CCDC169-SOHLH2	0.750877	5.01393	4.97452	0.00126175	0.123008	-0.506546
MYOM3	0.914263	5.54345	4.9703	0.00126819	0.123021	-0.511399
CLIP4	-1.07216	6.45264	-4.95904	0.00128553	0.123098	-0.52435
WISP2	-0.790743	7.41628	-4.95657	0.00128938	0.123098	-0.527204
EGR2	0.7363	7.16922	4.95371	0.00129383	0.123098	-0.53049
SLC25A24	0.752947	5.73349	4.95346	0.00129424	0.123098	-0.530787
MS4A12	0.808964	3.67661	4.94829	0.00130235	0.123268	-0.536746
C11orf87	-0.964516	6.10355	-4.94309	0.00131056	0.123446	-0.542744
C6orf183	-0.766743	2.98553	-4.93837	0.00131807	0.123556	-0.548196
ITGB4	-0.950918	3.35856	-4.92466	0.00134015	0.124596	-0.564053
CNN1	0.806013	6.16511	4.91928	0.00134892	0.124596	-0.57028
FAM111B	-0.854909	3.80096	-4.9149	0.00135612	0.124596	-0.57536
TP53INP1	0.725784	7.15158	4.91009	0.00136405	0.124596	-0.580932
LPCAT1	0.811197	3.97721	4.9093	0.00136536	0.124596	-0.581848
EBF2	-0.922949	4.67079	-4.907	0.00136918	0.124596	-0.584515
KIAA1211	-0.789554	2.62024	-4.90048	0.00138009	0.124596	-0.592094
TMEM117	-0.787986	6.16995	-4.89847	0.00138346	0.124596	-0.594427
NAV3	-1.11043	6.4	-4.89411	0.00139081	0.124596	-0.599488
DCLK2	0.677178	6.55908	4.89278	0.00139307	0.124596	-0.601038
AMIGO2	0.784578	7.10721	4.88155	0.00141224	0.124992	-0.614104
MEST	0.861949	8.42972	4.87838	0.00141771	0.124992	-0.617798
TIAM2	0.744895	5.94937	4.87532	0.00142301	0.124992	-0.621366
ZEB2	-0.818701	8.60035	-4.87526	0.00142313	0.124992	-0.621442
ZAK	-0.971736	7.10279	-4.85574	0.00145746	0.127433	-0.644234
ARFGAP2	0.657117	6.3572	4.85054	0.00146674	0.127672	-0.650309
NPR3	1.27296	6.96921	4.84447	0.00147767	0.127691	-0.657412
PGBD5	0.937423	7.03315	4.84316	0.00148006	0.127691	-0.658954
HMBOX1	0.722499	5.91659	4.83547	0.00149406	0.127815	-0.667966
SFRP5	1.41239	4.41986	4.83187	0.00150066	0.127815	-0.672184
ACLY	0.800311	8.8739	4.8316	0.00150116	0.127815	-0.672504
TMEM41A	0.715997	7.79465	4.82436	0.00151455	0.12813	-0.681004
ELP6	0.753705	4.64945	4.8224	0.00151819	0.12813	-0.683304
CD36	-1.15511	8.05005	-4.81337	0.00153513	0.12813	-0.693923
ZFYVE16	0.691506	5.79092	4.81015	0.00154121	0.12813	-0.69771
PRR16	-0.815167	6.50155	-4.80364	0.0015536	0.12813	-0.705381
PLPP3	-0.67843	9.05369	-4.80266	0.00155547	0.12813	-0.706528
CBX6	-0.661026	6.50754	-4.8024	0.00155596	0.12813	-0.706833
TTYH3	0.777052	7.3248	4.80064	0.00155934	0.12813	-0.708909
COLQ	0.74028	4.19696	4.78654	0.00158665	0.12813	-0.725547
TGFBR1	0.934624	8.55254	4.78395	0.00159172	0.12813	-0.728603
SYT1	-0.970359	6.07011	-4.78067	0.00159817	0.12813	-0.732479
DHCR7	0.723519	8.92269	4.77527	0.00160886	0.12813	-0.738871
FAM73A	-0.694658	6.10497	-4.77303	0.00161331	0.12813	-0.741518
UNC93B1	-1.0854	6.95429	-4.77164	0.00161608	0.12813	-0.743164
FHL3	0.6933	7.71214	4.77159	0.00161618	0.12813	-0.743219
BCO1	-0.685526	3.64855	-4.76892	0.00162151	0.12813	-0.746376
LMBR1L	0.757837	5.12385	4.76849	0.00162239	0.12813	-0.746895
LOC401052	-0.897759	4.34744	-4.76438	0.00163064	0.12813	-0.751759
FGF7	-0.719572	8.93277	-4.7619	0.00163564	0.12813	-0.754695
THOC3	0.779197	6.19574	4.76158	0.00163629	0.12813	-0.755075
YOD1	0.829547	5.20005	4.7478	0.00166442	0.128396	-0.771427
STC2	-0.832689	8.56602	-4.74746	0.00166512	0.128396	-0.77183
TASP1	-0.748935	5.35332	-4.74638	0.00166734	0.128396	-0.773108
MAP2K3	-0.680301	5.67566	-4.74359	0.00167312	0.128396	-0.776427
C5orf24	-0.675645	7.72805	-4.74014	0.00168029	0.128396	-0.780526
EXOC3L1	-0.769366	3.74313	-4.73826	0.00168421	0.128396	-0.782763
SHISA2	0.715328	6.13872	4.73637	0.00168816	0.128396	-0.785013
LINS1	0.857305	4.27034	4.73436	0.00169237	0.128396	-0.787403
UBASH3B	-0.783972	5.75751	-4.72961	0.00170237	0.128655	-0.793058
ECM2	-0.665374	6.35224	-4.71713	0.00172896	0.128773	-0.807933
SEC22B	-0.67544	8.3417	-4.71688	0.00172948	0.128773	-0.80822
STK10	0.790865	6.56937	4.71538	0.00173273	0.128773	-0.810019
PGK1	-0.714731	7.6646	-4.7125	0.00173893	0.128773	-0.81345
NT5DC3	-0.840472	6.31589	-4.71046	0.00174334	0.128773	-0.815885
WDR45B	-0.700984	7.3779	-4.70769	0.00174936	0.128773	-0.819194
ZC2HC1C	-0.840796	3.87577	-4.70499	0.00175525	0.128773	-0.82242
S100A12	0.738351	2.65646	4.70322	0.00175913	0.128773	-0.82454
DCTN5	0.794637	8.10739	4.70128	0.00176338	0.128773	-0.826859
SRL	1.19421	5.99012	4.69458	0.00177815	0.129235	-0.834871
THUMPD3-AS1	-0.864048	4.62223	-4.68762	0.00179364	0.129235	-0.843201
ZDHHC21	0.87718	5.76127	4.68704	0.00179493	0.129235	-0.84389
ATP6V1B2	-0.664203	8.42073	-4.68647	0.00179621	0.129235	-0.84458
CA1	0.795025	2.23147	4.68296	0.0018041	0.129325	-0.84879
VPS37A	-0.924506	5.55116	-4.6779	0.00181552	0.129667	-0.854854
GALNT7	0.646943	7.67076	4.66704	0.00184032	0.130587	-0.867893
NABP1	-0.647651	6.5979	-4.66639	0.0018418	0.130587	-0.868665
LGR4	0.784937	6.44523	4.663	0.00184964	0.130667	-0.872744
DKK2	0.759347	5.19655	4.64935	0.00188149	0.131277	-0.889162
SEC24A	0.747997	6.8529	4.64879	0.00188283	0.131277	-0.889846
STRADB	0.686624	9.11816	4.64751	0.00188585	0.131277	-0.891386
B4GALT3	0.82349	6.47609	4.63728	0.00191018	0.131277	-0.903719
RFXANK	0.658483	6.4542	4.63698	0.00191089	0.131277	-0.904075
CLDN12	0.908994	6.43172	4.63595	0.00191337	0.131277	-0.905325
SPIRE1	-0.800749	5.831	-4.63529	0.00191496	0.131277	-0.90612
TTPAL	0.932485	5.50441	4.6334	0.0019195	0.131277	-0.908401
LRP4	0.97431	5.15278	4.6326	0.00192143	0.131277	-0.909368
SMARCB1	0.635192	6.87187	4.63087	0.0019256	0.131277	-0.911449
ST3GAL4	0.82786	5.74769	4.62742	0.00193396	0.131388	-0.915622
ADGRG1	0.918954	5.955	4.61412	0.00196654	0.133138	-0.931696
LZIC	0.771631	6.50778	4.60797	0.00198183	0.133247	-0.939152
IGFBP3	-0.930932	11.8195	-4.60554	0.0019879	0.133247	-0.942094
VIT	-0.686438	6.22801	-4.60523	0.00198866	0.133247	-0.942463
NRN1	0.653188	7.63959	4.60213	0.00199644	0.133311	-0.946223
PIM2	0.62729	5.46734	4.5989	0.0020046	0.133398	-0.950146
TAF5L	0.791838	5.58016	4.59199	0.00202213	0.133849	-0.958534
FHL1	-0.886053	9.32504	-4.58827	0.00203164	0.133849	-0.963048
TMEM178A	1.09175	4.58212	4.58814	0.00203196	0.133849	-0.963202
G0S2	-0.828046	5.7782	-4.57098	0.00207647	0.13632	-0.984073
DCP2	0.891616	6.33297	4.56653	0.00208818	0.136589	-0.98949
MTUS2	0.670293	3.52977	4.56411	0.00209458	0.136589	-0.992438
LRRC39	0.762094	6.24844	4.55721	0.00211296	0.136654	-1.00086
GALNT2	0.689697	7.31429	4.55536	0.00211791	0.136654	-1.00311
SLC35C1	0.628896	5.46895	4.55474	0.00211957	0.136654	-1.00387
ZNF705CP	-1.12565	3.21064	-4.55324	0.0021236	0.136654	-1.0057
ALG1L2	-0.770932	5.71452	-4.54249	0.00215275	0.137873	-1.01884
C16orf87	0.733612	5.05413	4.54104	0.0021567	0.137873	-1.02061
VPS13D	-0.9536	5.01878	-4.53569	0.00217138	0.138358	-1.02715
EPT1	0.773034	6.14568	4.53005	0.00218699	0.138899	-1.03406
PRRX1	-0.750955	7.8079	-4.52621	0.00219767	0.139065	-1.03875
ANKAR	-0.837774	4.0034	-4.524	0.00220387	0.139065	-1.04147
SENP2	0.646447	6.8978	4.51061	0.00224171	0.140996	-1.05789
MDFIC	-0.664034	6.94119	-4.50002	0.00227216	0.141706	-1.07091
LDB3	0.834279	6.5438	4.49269	0.00229348	0.141706	-1.07993
DEK	-0.628845	8.93423	-4.49266	0.00229357	0.141706	-1.07996
RPS6KA2	-0.99051	6.86413	-4.49027	0.00230059	0.141706	-1.08291
IL1R1	-0.791433	5.79291	-4.48834	0.00230626	0.141706	-1.08529
YIPF6	-0.616889	5.93301	-4.48783	0.00230775	0.141706	-1.08591
KIF26B	0.900974	5.43202	4.48771	0.00230811	0.141706	-1.08606
SMIM20	-0.785821	7.07087	-4.48668	0.00231114	0.141706	-1.08733
GALNT1	0.696633	7.52858	4.48175	0.00232572	0.142066	-1.0934
TMEM47	-0.629052	10.1642	-4.47837	0.00233579	0.142066	-1.09757
PLEK2	0.827722	4.38773	4.47619	0.00234233	0.142066	-1.10027
VLDLR	0.766192	5.93332	4.47361	0.00235004	0.142066	-1.10344
IL1RAPL1	-0.69037	2.06549	-4.47176	0.00235563	0.142066	-1.10574
HSD17B11	-0.717843	7.64331	-4.47007	0.00236072	0.142066	-1.10782
EPYC	-0.624697	5.96338	-4.44908	0.00242501	0.14445	-1.13377
TMEM198	0.692247	4.14275	4.44787	0.00242878	0.14445	-1.13527
CNTF	-0.971876	3.36391	-4.44596	0.00243473	0.14445	-1.13764
TAPT1	0.660523	6.22479	4.44481	0.00243834	0.14445	-1.13907
SLC7A5	0.857931	9.70771	4.44471	0.00243865	0.14445	-1.13919
ENPP5	-1.21419	3.85663	-4.44162	0.00244831	0.14445	-1.14301
TSPAN16	0.887589	3.29447	4.44005	0.00245327	0.14445	-1.14497
SYNPO2L	0.693627	5.13265	4.43804	0.0024596	0.14445	-1.14746
RAB40B	-0.686668	6.06649	-4.43547	0.00246772	0.144491	-1.15064
PCTP	0.636707	6.21517	4.42731	0.00249372	0.144882	-1.16077
TMEM55A	-0.750671	6.0332	-4.42368	0.00250541	0.144882	-1.16529
KIF3C	0.890081	6.18907	4.42076	0.0025148	0.144882	-1.16891
DHRS3	-0.843741	6.95004	-4.41999	0.00251731	0.144882	-1.16987
GPAT3	0.670385	3.61641	4.4153	0.00253256	0.144882	-1.17571
BCL11B	-0.746088	4.34071	-4.41338	0.00253882	0.144882	-1.1781
PARD3B	-0.849869	5.37654	-4.41164	0.0025445	0.144882	-1.18026
KIF13A	-0.763463	7.28755	-4.40435	0.00256851	0.144882	-1.18934
NACC1	-0.637104	7.17403	-4.40212	0.00257592	0.144882	-1.19212
TAF1B	-0.7728	4.82266	-4.4012	0.00257895	0.144882	-1.19326
GPX7	0.671074	7.0512	4.39976	0.00258375	0.144882	-1.19506
CLCN5	0.846546	5.1134	4.3997	0.00258394	0.144882	-1.19513
NID1	0.713887	6.64293	4.39899	0.00258632	0.144882	-1.19602
CD164	-0.767428	8.91977	-4.39692	0.00259324	0.144882	-1.1986
ADH1C	0.774035	3.66271	4.3944	0.00260166	0.144882	-1.20174
TPRG1	-0.611772	4.9906	-4.39157	0.00261117	0.144882	-1.20527
CHN1	0.861214	8.68667	4.39152	0.00261136	0.144882	-1.20534
GJA1	-0.758777	8.585	-4.3898	0.00261715	0.144882	-1.20748
IDI1	0.662914	8.66828	4.38948	0.00261824	0.144882	-1.20788
SLC7A11	-1.03949	7.89033	-4.38464	0.00263464	0.144882	-1.21392
TNFRSF21	0.78124	6.36878	4.38175	0.00264451	0.144882	-1.21754
CYLD	-0.630717	7.05555	-4.37987	0.00265094	0.144882	-1.21989
FBXW8	0.700402	6.59258	4.37983	0.00265109	0.144882	-1.21994
CCM2	-0.732308	6.80375	-4.37935	0.00265272	0.144882	-1.22054
UXT-AS1	-0.77706	3.00947	-4.37551	0.00266591	0.145186	-1.22534
RASL12	0.717599	3.5464	4.3734	0.00267319	0.145186	-1.22798
SH3BP1	0.662554	3.99764	4.36771	0.00269294	0.145508	-1.2351
LRRC2	-0.891557	5.52965	-4.3674	0.00269404	0.145508	-1.23549
ERG	0.75327	5.27589	4.36138	0.00271512	0.145975	-1.24304
TPRG1L	-0.624897	7.73246	-4.35822	0.00272625	0.145975	-1.247
TUBB2A	0.665501	7.07961	4.35714	0.00273007	0.145975	-1.24835
MICALL1	0.698522	6.75464	4.35641	0.00273264	0.145975	-1.24926
CST6	0.746327	5.80702	4.34657	0.00276772	0.147345	-1.26161
EVI2A	-0.969936	6.59708	-4.34323	0.00277974	0.147345	-1.26581
NIPAL2	-0.623896	6.70548	-4.34286	0.00278107	0.147345	-1.26627
GSS	0.646384	6.77345	4.34072	0.00278883	0.147345	-1.26897
HAS1	0.640395	4.75047	4.33872	0.00279606	0.147345	-1.27147
ATP8B4	-1.01228	2.43855	-4.32946	0.00282989	0.148105	-1.28312
LILRB1	-0.692386	4.27994	-4.32825	0.00283436	0.148105	-1.28465
DEGS2	-0.58734	3.67397	-4.32636	0.00284132	0.148105	-1.28702
SOHLH2	0.769642	4.93591	4.32628	0.00284162	0.148105	-1.28712
PTGFR	-1.49519	6.44017	-4.32443	0.00284847	0.148105	-1.28946
ADAMTS2	0.668748	7.33862	4.32205	0.00285729	0.148169	-1.29245
AVL9	0.803681	5.99941	4.31177	0.00289578	0.149665	-1.30541
PLOD2	0.615743	10.7584	4.30985	0.00290303	0.149665	-1.30783
TUBA1A	0.6251	10.8792	4.30644	0.00291595	0.149665	-1.31214
BHLHE22	-0.82272	2.96775	-4.30024	0.00293963	0.149665	-1.31997
MYT1L	-0.662916	3.39381	-4.29926	0.00294337	0.149665	-1.3212
CCDC66	-0.654798	4.17621	-4.29861	0.00294587	0.149665	-1.32203
GPATCH11	0.605263	6.22798	4.29534	0.00295848	0.149665	-1.32617
MTF2	1.35349	4.93448	4.2935	0.00296558	0.149665	-1.32849
TXNDC9	0.653747	6.82922	4.29174	0.00297239	0.149665	-1.33071
RRAD	0.740433	4.18403	4.29135	0.00297391	0.149665	-1.33121
SMIM13	0.713157	5.92082	4.29111	0.00297486	0.149665	-1.33152
CFAP69	-0.648887	3.83833	-4.28884	0.00298368	0.149665	-1.33439
SLC16A13	0.899364	5.65472	4.28826	0.00298594	0.149665	-1.33512
MCM9	1.12136	5.51655	4.27851	0.00302422	0.150594	-1.34747
PPT1	0.705918	8.19115	4.27695	0.00303038	0.150594	-1.34944
COMP	0.745401	7.99338	4.27405	0.00304192	0.150594	-1.35313
FAH	0.623266	5.15385	4.27259	0.0030477	0.150594	-1.35497
DPH7	0.69	4.15884	4.26832	0.00306481	0.150594	-1.36039
ADGRL4	-0.783109	6.10539	-4.26805	0.00306586	0.150594	-1.36072
RBBP9	-0.772564	5.58298	-4.2655	0.00307614	0.150594	-1.36397
MCM8	0.72026	5.99651	4.26484	0.00307877	0.150594	-1.3648
CLIP1	-0.700753	7.48188	-4.26475	0.00307915	0.150594	-1.36492
RNF144B	-0.7531	5.6717	-4.2628	0.00308704	0.150594	-1.3674
EPHB2	0.726816	4.7005	4.26103	0.00309419	0.150594	-1.36964
ATP1B1	0.670796	7.86484	4.25886	0.00310301	0.150594	-1.3724
ACSL4	-0.657875	6.81226	-4.2581	0.0031061	0.150594	-1.37337
ZBTB4	-0.802499	6.70239	-4.25534	0.00311735	0.150594	-1.37687
PIGA	0.721574	5.08889	4.25461	0.00312032	0.150594	-1.3778
C1orf50	0.670826	5.10901	4.24984	0.00313991	0.151165	-1.38387
SLC40A1	-0.844991	7.06895	-4.24633	0.0031544	0.151228	-1.38833
LMAN2L	0.651316	6.447	4.24577	0.00315673	0.151228	-1.38905
BTG2	0.642001	7.44786	4.24258	0.00316995	0.151417	-1.3931
GPRC5B	0.672894	6.98407	4.23941	0.00318316	0.151417	-1.39714
VWA5A	0.777489	5.69085	4.23922	0.00318397	0.151417	-1.39738
NAP1L5	0.768741	5.59219	4.2323	0.00321306	0.152254	-1.4062
FICD	-0.730494	4.52755	-4.23132	0.00321719	0.152254	-1.40745
TAGLN2	0.616809	9.49502	4.22864	0.00322855	0.152422	-1.41087
CSF1	-0.654534	10.1971	-4.22594	0.00324004	0.152595	-1.41432
CCNJ	0.687752	5.46373	4.21885	0.0032704	0.152702	-1.42337
AVPI1	-0.97971	5.77713	-4.21629	0.00328145	0.152702	-1.42664
TBC1D10A	0.882662	5.64953	4.21344	0.00329377	0.152702	-1.43028
OSBPL10	-0.582685	6.68435	-4.21158	0.00330184	0.152702	-1.43265
MLLT11	0.598271	9.17426	4.20962	0.00331036	0.152702	-1.43515
TSACC	-0.800635	2.80554	-4.20631	0.00332485	0.152702	-1.43939
VTA1	0.600067	8.11772	4.20414	0.00333437	0.152702	-1.44217
TPM2	-0.614792	10.8054	-4.20365	0.00333651	0.152702	-1.44279
DYSF	0.736501	5.44744	4.20355	0.00333695	0.152702	-1.44292
FAM222B	0.761254	5.04068	4.20303	0.00333926	0.152702	-1.44359
TAS2R14	-0.742785	2.99572	-4.20121	0.00334727	0.152702	-1.44592
PGK2	-0.70708	3.38155	-4.20095	0.00334843	0.152702	-1.44625
DPPA3	0.676647	3.46276	4.20005	0.00335241	0.152702	-1.4474
IFNA4	-0.856451	2.63552	-4.19968	0.00335405	0.152702	-1.44788
CLEC2B	-0.639813	6.52487	-4.19761	0.00336321	0.152702	-1.45053
FDX1	0.788728	5.58479	4.19662	0.00336761	0.152702	-1.4518
AFTPH	-0.60766	7.52768	-4.1847	0.00342101	0.154763	-1.46707
ADAMTS12	0.989337	6.33988	4.18155	0.0034353	0.15479	-1.47112
GJD4	1.33886	4.90927	4.17908	0.00344656	0.15479	-1.47429
DYNC1LI2	-0.586932	9.29788	-4.17768	0.00345291	0.15479	-1.47608
NPAS3	-0.72354	2.78676	-4.17155	0.00348104	0.15479	-1.48396
PGBD2	-0.659586	2.83821	-4.16919	0.00349192	0.15479	-1.48699
SERINC2	0.685643	9.18851	4.16863	0.00349452	0.15479	-1.48772
TNFRSF12A	-0.589542	9.41197	-4.16773	0.00349867	0.15479	-1.48887
CGB1	0.730897	5.83921	4.16595	0.00350693	0.15479	-1.49116
CERCAM	-0.637992	9.02551	-4.16427	0.00351473	0.15479	-1.49332
FNDC1	0.79861	6.90381	4.16241	0.00352343	0.15479	-1.49572
CD55	-0.611791	9.14001	-4.16074	0.00353123	0.15479	-1.49787
TUBB3	0.599728	6.0455	4.15955	0.0035368	0.15479	-1.4994
PHF11	-0.745697	7.34496	-4.15786	0.00354469	0.15479	-1.50156
CYP2U1	-0.629531	6.38334	-4.15635	0.0035518	0.15479	-1.50351
MAMLD1	0.851497	4.81202	4.15561	0.00355531	0.15479	-1.50447
IGFBP1	-0.889932	4.23765	-4.15264	0.00356931	0.15479	-1.50829
RASSF7	0.680731	5.07803	4.15109	0.00357666	0.15479	-1.51028
NR1D2	-0.71871	7.25751	-4.14994	0.00358213	0.15479	-1.51177
JMY	-0.683249	5.53376	-4.14971	0.00358323	0.15479	-1.51207
C1orf56	-0.655776	5.53079	-4.14905	0.00358634	0.15479	-1.51291
PSKH1	0.576069	6.20844	4.14781	0.00359225	0.15479	-1.51451
SLC35D2	0.698154	5.89597	4.14515	0.00360495	0.15479	-1.51794
ITGB8	-0.986087	4.43238	-4.14376	0.00361164	0.15479	-1.51974
TGFBR2	-0.615737	9.49872	-4.14225	0.00361886	0.15479	-1.52168
TRAK2	-0.626868	5.81591	-4.14114	0.0036242	0.15479	-1.52311
OR3A4P	-0.707593	2.48141	-4.13948	0.00363223	0.15479	-1.52526
HPRT1	-0.691841	4.12806	-4.1387	0.00363597	0.15479	-1.52626
SPRED3	0.772711	2.90074	4.13563	0.00365081	0.155084	-1.53022
SPDYE1	-0.813081	3.5082	-4.13041	0.00367624	0.155825	-1.53697
ZMAT3	-0.679784	7.69162	-4.12551	0.00370027	0.156223	-1.5433
CTPS1	0.683013	5.87617	4.12396	0.0037079	0.156223	-1.5453
ICT1	0.656558	5.89646	4.12357	0.00370985	0.156223	-1.54581
BHLHE40	0.587302	9.12491	4.12123	0.00372139	0.156223	-1.54883
LRRFIP2	-0.663613	7.86079	-4.12036	0.00372569	0.156223	-1.54995
STAT2	-0.610578	8.04745	-4.11568	0.00374901	0.156863	-1.55602
HERPUD2	0.574947	7.75894	4.10477	0.00380389	0.158547	-1.57014
ABT1	0.764	4.95861	4.10328	0.00381142	0.158547	-1.57207
GABPB2	-0.620094	6.18886	-4.10202	0.00381783	0.158547	-1.5737
GPR1	-0.696659	7.25404	-4.10053	0.00382547	0.158547	-1.57564
C1QTNF3-AMACR	0.774929	5.81048	4.09833	0.00383667	0.158547	-1.57849
EHD4	0.58441	6.89156	4.09806	0.00383805	0.158547	-1.57883
SAA2	0.919418	5.3005	4.09617	0.00384775	0.158612	-1.58129
PREP	0.597221	7.01348	4.08344	0.00391372	0.160991	-1.59782
FAM24A	-0.600436	2.8779	-4.07981	0.00393274	0.161221	-1.60253
AKR1C1	-0.730058	7.83831	-4.07922	0.00393586	0.161221	-1.6033
NUDT1	0.708423	5.46598	4.07416	0.0039626	0.161931	-1.60989
PAPD4	-0.646952	6.81187	-4.0728	0.0039698	0.161931	-1.61166
MCU	0.613643	8.11248	4.06909	0.00398959	0.162399	-1.61649
SMURF1	0.820459	6.91325	4.06696	0.00400098	0.162523	-1.61927
AEBP1	0.625534	7.7364	4.0569	0.00405524	0.164013	-1.63237
KCNJ15	-1.0305	4.73614	-4.05455	0.00406803	0.164013	-1.63543
WDR5	0.556183	7.16351	4.05335	0.00407456	0.164013	-1.63699
STARD10	0.724175	6.1761	4.0489	0.00409899	0.164013	-1.64281
NEDD4	0.58201	6.3297	4.04851	0.00410109	0.164013	-1.64331
MPZL1	0.568793	8.26167	4.04825	0.00410253	0.164013	-1.64365
TGFB1	0.620024	8.04993	4.0474	0.00410723	0.164013	-1.64476
LURAP1L	-0.98462	6.67381	-4.04601	0.00411487	0.164013	-1.64657
GALR2	0.758154	4.42093	4.04494	0.0041208	0.164013	-1.64797
LIM2	-0.728379	3.62388	-4.04477	0.00412177	0.164013	-1.6482
TRAF4	0.717651	5.20725	4.04218	0.00413609	0.164235	-1.65158
HBEGF	0.738222	5.83036	4.04026	0.00414679	0.164235	-1.65409
ROGDI	0.663559	6.14491	4.03885	0.00415465	0.164235	-1.65593
FSD2	0.667464	2.59792	4.0377	0.00416104	0.164235	-1.65743
TMEM132A	0.582345	6.55017	4.03045	0.00420177	0.165507	-1.66691
CCDC58	0.560705	5.76519	4.0283	0.00421396	0.165614	-1.66973
PTPN21	-0.627605	7.36081	-4.02668	0.00422316	0.165614	-1.67185
RAB13	-0.552026	8.64307	-4.02548	0.00422995	0.165614	-1.67341
PCDHB3	-0.558949	4.39104	-4.02253	0.00424679	0.165664	-1.67728
TMEM55B	-0.783665	5.18294	-4.02067	0.0042574	0.165664	-1.67971
PLAU	0.727671	9.54988	4.01968	0.00426307	0.165664	-1.68101
ELN	1.01463	7.32056	4.01622	0.00428299	0.165664	-1.68554
ENTPD6	0.81371	5.47047	4.0153	0.0042883	0.165664	-1.68675
CIAPIN1	0.673826	6.54641	4.01324	0.00430022	0.165664	-1.68945
PPIF	0.590877	7.504	4.01249	0.00430458	0.165664	-1.69044
ANTXR2	-0.642716	8.6397	-4.0123	0.00430568	0.165664	-1.69069
RFX8	-0.607297	4.98663	-4.01195	0.00430769	0.165664	-1.69114
ARHGAP22	-0.671439	5.18201	-4.00787	0.00433144	0.166249	-1.69649
KATNAL2	-0.789077	4.18667	-4.00383	0.00435508	0.166828	-1.70179
MRPL17	-0.85455	7.59293	-4.00165	0.0043679	0.166991	-1.70465
ST6GALNAC4	0.633	5.18978	3.99883	0.00438456	0.1673	-1.70836
ANKRD7	0.573512	2.72956	3.99507	0.00440681	0.167407	-1.71329
NCKAP5L	0.657839	5.76726	3.99502	0.00440713	0.167407	-1.71336
GFRA3	-0.717131	2.21634	-3.99401	0.00441312	0.167407	-1.71468
PDSS1	1.1366	4.72949	3.9924	0.00442276	0.167413	-1.71681
ZNF93	0.662115	5.58076	3.99111	0.00443046	0.167413	-1.7185
POLR3B	0.634178	6.12794	3.98833	0.00444714	0.16748	-1.72216
PPIAL4C	-0.603092	4.18303	-3.98795	0.00444941	0.16748	-1.72265
HAPLN1	1.53714	6.61005	3.98313	0.00447845	0.168114	-1.72899
GRIN3A	-0.684869	2.9237	-3.98225	0.00448378	0.168114	-1.73015
VEPH1	-0.745458	7.0843	-3.98087	0.00449213	0.168114	-1.73196
TFPT	0.70451	7.11642	3.97878	0.00450484	0.168267	-1.73471
TMEM167B	-0.661496	6.75809	-3.97579	0.0045231	0.168389	-1.73865
LEPR	-0.696777	6.47235	-3.97542	0.00452537	0.168389	-1.73914
RTTN	0.597066	7.12295	3.96525	0.00458806	0.170396	-1.75254
CERS1	0.936761	4.74909	3.95803	0.00463314	0.171743	-1.76206
CRIP1	0.608949	5.71142	3.95422	0.00465712	0.172305	-1.76709
EVL	0.646006	6.09997	3.95034	0.00468172	0.172651	-1.77223
PDE8A	0.808062	4.52722	3.94923	0.00468875	0.172651	-1.77369
CNR1	-0.579157	5.57858	-3.94804	0.00469635	0.172651	-1.77527
HES6	0.926041	6.50388	3.94717	0.0047019	0.172651	-1.77642
ALYREF	0.696958	8.07946	3.94429	0.0047203	0.172907	-1.78022
SEMA6A	0.819258	4.29917	3.9433	0.00472661	0.172907	-1.78152
ADGRL1	0.555289	4.53279	3.93884	0.0047553	0.173216	-1.78742
TEX33	-0.584106	2.68236	-3.93859	0.00475696	0.173216	-1.78776
DENND4B	1	4.21594	3.93738	0.00476474	0.173216	-1.78935
NGF	-0.754961	4.79425	-3.93498	0.00478029	0.173216	-1.79253
MERTK	0.798976	2.46592	3.93371	0.00478856	0.173216	-1.79421
CDC42SE1	0.533041	7.59082	3.93294	0.0047936	0.173216	-1.79524
FLRT2	-0.869266	6.4687	-3.93238	0.00479725	0.173216	-1.79598
CYB5A	0.689535	7.59147	3.93022	0.00481131	0.173317	-1.79883
FAM136A	0.575385	5.59598	3.92923	0.0048178	0.173317	-1.80014
LYNX1	-0.650449	7.60279	-3.92443	0.00484938	0.173789	-1.80651
LEP	-0.627115	3.60916	-3.9229	0.00485948	0.173789	-1.80854
RNF128	0.674859	4.39938	3.92136	0.00486965	0.173789	-1.81057
SLC15A4	0.533271	7.32511	3.92112	0.00487123	0.173789	-1.81089
SEC14L1	-0.551005	7.98957	-3.92048	0.00487549	0.173789	-1.81174
FILIP1L	0.597181	8.74953	3.91432	0.00491653	0.174932	-1.81991
KRT33A	-0.758219	4.06427	-3.9075	0.00496242	0.176243	-1.82897
MYO5B	0.737401	5.884	3.90429	0.00498417	0.176615	-1.83323
C7orf60	-0.60975	6.48263	-3.90259	0.00499569	0.176615	-1.83548
MRAS	0.606094	8.86449	3.90195	0.00500007	0.176615	-1.83633
YWHAH	0.66211	8.72458	3.89388	0.00505542	0.177987	-1.84706
EXOC8	0.548017	5.12389	3.89053	0.00507856	0.177987	-1.85152
ABLIM1	0.594569	7.52568	3.89044	0.00507917	0.177987	-1.85163
BRE	-0.566022	8.31925	-3.88992	0.00508277	0.177987	-1.85232
SMG8	0.62806	4.83625	3.88927	0.00508729	0.177987	-1.85319
FAM171A2	0.685328	5.96512	3.88835	0.00509369	0.177987	-1.85442
OR4E2	-0.583755	2.48625	-3.88678	0.00510459	0.178049	-1.8565
PKDCC	0.594319	5.97933	3.88159	0.00514096	0.178713	-1.86342
DESI2	-0.662224	7.41117	-3.88144	0.00514197	0.178713	-1.86361
TMPRSS11A	0.680191	2.39713	3.87603	0.00518014	0.179405	-1.87082
TBC1D3P1-DHX40P1	-0.526755	5.36593	-3.87522	0.00518586	0.179405	-1.8719
CAP2	0.64055	9.27554	3.87471	0.00518948	0.179405	-1.87258
AQP1	1.32079	6.90542	3.87257	0.00520472	0.179613	-1.87544
SH3D19	-0.543555	7.21971	-3.86992	0.00522358	0.179784	-1.87897
TMEM8B	0.575018	5.05148	3.86929	0.0052281	0.179784	-1.87981
PHAX	-0.546365	8.21195	-3.85984	0.00529618	0.18156	-1.89243
SFXN3	0.538336	8.00845	3.85892	0.00530284	0.18156	-1.89365
CIART	-0.68581	6.09142	-3.85718	0.00531552	0.18156	-1.89598
STEAP1	-0.707928	5.18815	-3.85697	0.00531699	0.18156	-1.89625
EIF4A2	-0.568698	8.81417	-3.85404	0.00533839	0.181972	-1.90017
GIPC1	0.530365	6.96736	3.84985	0.00536916	0.182701	-1.90577
CD83	0.838108	4.62875	3.84602	0.00539738	0.183282	-1.91088
ADGRG6	1.25237	4.42362	3.84467	0.00540742	0.183282	-1.9127
PNRC1	-0.626582	8.82824	-3.84303	0.00541956	0.183282	-1.91489
NR1D1	-0.711711	6.94532	-3.84146	0.00543128	0.183282	-1.91699
FITM1	0.843561	6.49214	3.84023	0.00544042	0.183282	-1.91863
MCEMP1	0.575402	4.24297	3.83877	0.00545136	0.183282	-1.92059
HAPLN3	0.755464	6.47573	3.83777	0.00545883	0.183282	-1.92193
ARHGAP31	0.569074	7.55718	3.83742	0.00546144	0.183282	-1.92239
COPS7B	0.662096	7.3665	3.83582	0.0054735	0.183372	-1.92454
SPOPL	-0.772016	5.15068	-3.83333	0.00549221	0.183654	-1.92787
RGS2	0.9514	5.73677	3.8322	0.00550076	0.183654	-1.92939
PTGS1	0.556069	5.20107	3.83031	0.00551508	0.183817	-1.93193
PLEKHA8	0.56877	5.85953	3.82639	0.00554482	0.184209	-1.93717
ANKRD10	-0.60538	8.10713	-3.82627	0.00554574	0.184209	-1.93733
MYOG	0.628122	9.3758	3.82445	0.00555966	0.184358	-1.93978
GALNT13	-1.27705	3.48345	-3.81106	0.00566299	0.187465	-1.95774
MPDU1	0.5312	8.41704	3.80858	0.00568232	0.187786	-1.96107
LAPTM5	0.754509	6.23061	3.80583	0.00570392	0.188066	-1.96477
TMEM199	0.637143	6.45003	3.80414	0.00571719	0.188066	-1.96704
NRP1	-0.64165	5.53794	-3.80382	0.00571972	0.188066	-1.96747
FBLIM1	0.695373	4.9184	3.79835	0.00576297	0.188782	-1.97482
SMARCD1	0.647544	6.91467	3.79784	0.00576702	0.188782	-1.9755
FAM214B	-0.664026	6.53441	-3.79664	0.00577662	0.188782	-1.97713
JUND	-0.79787	6.72325	-3.79486	0.00579074	0.188782	-1.97951
C16orf70	-0.673308	6.24775	-3.79471	0.00579195	0.188782	-1.97971
GADD45B	0.592233	7.23825	3.79375	0.00579962	0.188782	-1.981
EPHX2	0.606706	3.48292	3.79255	0.00580928	0.188782	-1.98263
TMEM38B	0.596341	6.97417	3.78991	0.00583047	0.188981	-1.98618
KITLG	-0.7391	5.17737	-3.78793	0.00584641	0.188981	-1.98885
ARPP19	-0.549625	7.96473	-3.78767	0.00584846	0.188981	-1.98919
ZNF10	0.781087	2.91525	3.78697	0.00585416	0.188981	-1.99014
TMEM187	-0.559294	4.28115	-3.7839	0.00587897	0.189121	-1.99427
TRIOBP	-0.52718	9.11362	-3.78348	0.00588237	0.189121	-1.99483
SZRD1	-0.524947	7.37427	-3.78284	0.00588759	0.189121	-1.99569
IFFO2	0.917022	5.9248	3.77807	0.00592654	0.190059	-2.00213
GEM	-0.614541	5.92577	-3.7763	0.00594103	0.190211	-2.00451
LYPLA2	0.672373	7.47738	3.77365	0.00596284	0.190596	-2.00809
MUC5AC	0.540081	3.89066	3.7689	0.00600208	0.191536	-2.01449
KCTD18	-0.540745	5.92189	-3.76761	0.0060128	0.191565	-2.01623
LTF	-0.644279	3.47966	-3.76556	0.00602988	0.191736	-2.019
SLC16A2	0.569957	6.93336	3.7646	0.00603786	0.191736	-2.02029
ACADSB	-0.802437	4.40837	-3.76337	0.0060482	0.191753	-2.02196
PTPN1	0.532692	8.3962	3.75965	0.00607939	0.192429	-2.02698
WDFY3	-0.600934	6.11116	-3.75762	0.00609644	0.192656	-2.02971
PKD1L2	-1.01078	3.35244	-3.75627	0.00610785	0.192704	-2.03154
KLHL15	0.667438	6.39675	3.75506	0.00611815	0.192717	-2.03318
RGMB	-0.522574	8.71316	-3.75096	0.00615298	0.193241	-2.03872
PGM3	0.519635	6.58086	3.75077	0.00615461	0.193241	-2.03898
EEA1	-0.551411	6.66294	-3.74801	0.00617819	0.193407	-2.04271
SH3GL2	-0.722931	2.98085	-3.7469	0.00618771	0.193407	-2.04422
PLIN1	-0.612139	3.25137	-3.7466	0.00619026	0.193407	-2.04462
UFM1	-0.668808	7.69012	-3.74551	0.00619958	0.193407	-2.04609
RPIA	0.748376	4.75011	3.74145	0.00623456	0.194188	-2.05158
TNPO2	-0.566043	7.19693	-3.73862	0.00625914	0.194642	-2.05542
B4GALNT4	-0.672659	4.52436	-3.735	0.0062906	0.194992	-2.06032
EXOC6	0.795864	3.85766	3.73362	0.0063027	0.194992	-2.06219
FAM200A	-0.538621	5.68595	-3.73346	0.00630403	0.194992	-2.0624
CENPH	-0.578729	3.68899	-3.73274	0.00631039	0.194992	-2.06338
KIF18A	0.565161	4.08108	3.72422	0.00638547	0.196454	-2.07493
TRIM23	-0.629636	7.00202	-3.72373	0.00638977	0.196454	-2.07559
RPS6KB2	0.561543	6.64841	3.72363	0.00639069	0.196454	-2.07573
RAB21	-0.621485	8.02491	-3.72281	0.00639802	0.196454	-2.07684
HMP19	-0.792158	2.37753	-3.71905	0.00643149	0.197067	-2.08194
CAP1	0.516812	10.4237	3.7183	0.00643818	0.197067	-2.08295
CHST3	0.590793	6.94036	3.71603	0.00645855	0.197381	-2.08604
B3GAT3	0.546614	6.70442	3.71238	0.00649137	0.197891	-2.09099
CD276	0.579899	7.83736	3.71192	0.00649556	0.197891	-2.09162
GPR180	0.739098	6.17882	3.70625	0.00654699	0.198966	-2.09932
KRTAP9-7	0.64535	3.64359	3.70578	0.00655126	0.198966	-2.09995
VCX	-0.593985	5.14877	-3.70363	0.00657093	0.199019	-2.10288
ZNF33A	-0.518816	5.51798	-3.70294	0.00657723	0.199019	-2.10382
CCL25	0.616334	4.44454	3.70224	0.0065836	0.199019	-2.10476
LIX1L	0.54753	7.10564	3.70011	0.00660316	0.199301	-2.10766
RAET1E	-0.805753	4.01887	-3.69805	0.0066222	0.199567	-2.11047
PPAP2B	-0.628141	3.01811	-3.69561	0.0066447	0.199744	-2.11378
MYL4	0.609787	10.5261	3.69519	0.00664859	0.199744	-2.11435
NDUFB2	-0.611705	6.40209	-3.68992	0.00669759	0.200669	-2.12152
DLG5	-0.613522	5.87173	-3.68967	0.00669993	0.200669	-2.12186
SNX25	0.634185	6.71529	3.68517	0.00674206	0.201621	-2.12798
SLC9B2	-0.612102	4.68679	-3.67953	0.00679534	0.202702	-2.13567
LAMB1	0.683538	7.45808	3.67914	0.00679902	0.202702	-2.1362
COLEC12	0.741959	5.90401	3.67642	0.00682488	0.203113	-2.13991
LRRC40	0.526769	5.75505	3.67551	0.00683361	0.203113	-2.14115
SLC24A2	-0.943387	4.13215	-3.67421	0.00684602	0.203171	-2.14293
TRAPPC2	0.559438	6.43788	3.67192	0.00686793	0.20326	-2.14605
ADM	-0.56162	8.25757	-3.67107	0.00687608	0.20326	-2.14721
PCNA	-0.579792	7.17363	-3.67064	0.00688026	0.20326	-2.1478
BEST1	-0.65015	3.95362	-3.6671	0.0069143	0.203956	-2.15262
FSCN1	0.555376	9.1254	3.6653	0.00693176	0.204004	-2.15508
SLC19A2	0.569503	5.34117	3.66412	0.00694313	0.204004	-2.15668
SLC25A20	0.648457	5.91972	3.66195	0.00696428	0.204004	-2.15965
LOC101927572	-0.538042	5.30089	-3.66195	0.00696428	0.204004	-2.15965
ELP2	-0.565299	5.99404	-3.66154	0.00696824	0.204004	-2.16021
INSC	0.513655	3.85274	3.65695	0.00701314	0.20459	-2.16648
MFSD11	0.538434	6.42071	3.65491	0.0070332	0.20459	-2.16927
STARD4	0.514328	6.76052	3.65393	0.00704278	0.20459	-2.1706
CXCR4	1.57121	5.36045	3.65198	0.00706202	0.20459	-2.17326
PRUNE2	-0.631307	7.35331	-3.65132	0.00706855	0.20459	-2.17417
AOAH	-0.70051	2.24312	-3.65082	0.00707354	0.20459	-2.17485
ITGA6	-0.524488	9.14167	-3.65079	0.0070738	0.20459	-2.17489
ZNF397	-0.682094	5.11233	-3.64788	0.00710275	0.20459	-2.17888
GRSF1	-0.499957	8.42627	-3.64771	0.00710443	0.20459	-2.17911
IGF2R	-0.553841	7.55635	-3.6466	0.00711542	0.20459	-2.18062
CHSY3	0.644222	5.07252	3.64561	0.00712534	0.20459	-2.18198
THNSL2	-0.625224	5.47885	-3.64459	0.0071355	0.20459	-2.18337
BTBD7	-0.557052	5.99461	-3.64435	0.00713792	0.20459	-2.1837
MAPRE1	0.585598	8.87936	3.64337	0.00714766	0.20459	-2.18504
BTF3L4	-0.548231	8.00004	-3.64325	0.00714885	0.20459	-2.1852
SLC8A3	0.744639	5.26745	3.64253	0.00715614	0.20459	-2.18619
MRLN	0.769489	4.9976	3.63855	0.00719608	0.205431	-2.19163
ARHGEF25	0.700872	4.26355	3.63636	0.00721823	0.205738	-2.19463
PHC3	-0.579033	7.98439	-3.63528	0.00722915	0.205738	-2.19611
SLITRK3	-0.967098	2.49268	-3.63436	0.00723852	0.205738	-2.19737
RHOH	-0.836592	3.72771	-3.63165	0.00726601	0.205997	-2.20107
SNX4	0.511158	6.19817	3.63138	0.00726876	0.205997	-2.20144
NMT1	0.521517	7.5758	3.62975	0.00728549	0.206172	-2.20369
ZNF226	-0.56014	5.9661	-3.62726	0.00731089	0.206591	-2.20709
MYCL	-0.588919	4.59411	-3.62296	0.00735519	0.207542	-2.21299
FNDC3A	-0.577071	6.46757	-3.6209	0.00737648	0.207595	-2.21581
CNIH2	0.614693	3.13286	3.62072	0.00737836	0.207595	-2.21606
AIDA	-0.509585	7.97396	-3.61789	0.00740769	0.20812	-2.21994
TMEM189	0.533942	8.21544	3.61668	0.00742034	0.208175	-2.2216
PGM2	0.492698	6.04926	3.61514	0.00743633	0.208324	-2.22371
CFAP52	-0.581687	3.13917	-3.6134	0.00745462	0.208387	-2.22611
OLFML3	0.505593	9.0603	3.61289	0.00745995	0.208387	-2.2268
LDB2	-0.569875	4.4586	-3.60855	0.00750554	0.208868	-2.23275
IQCE	0.545328	4.4498	3.60845	0.00750655	0.208868	-2.23289
NFIC	-0.506165	8.82607	-3.60819	0.00750929	0.208868	-2.23324
GLIS2	0.511124	7.69133	3.6068	0.00752399	0.208978	-2.23515
MAP4K3	-0.693365	6.58076	-3.60464	0.00754692	0.209011	-2.23813
GXYLT2	0.564333	9.17574	3.60454	0.00754792	0.209011	-2.23826
SHB	0.516963	6.36576	3.60366	0.00755733	0.209011	-2.23947
SWAP70	-0.53814	7.75439	-3.59933	0.00760344	0.209248	-2.24541
ETS1	0.652341	7.43836	3.59791	0.00761871	0.209248	-2.24737
STS	-0.528139	6.70456	-3.59762	0.0076218	0.209248	-2.24777
ATP11B	0.529514	5.9236	3.59727	0.00762559	0.209248	-2.24826
BHLHE41	-0.512421	5.69478	-3.59583	0.00764104	0.209248	-2.25023
KCNQ3	-0.609763	3.63978	-3.59525	0.00764725	0.209248	-2.25103
MAP3K1	0.813973	4.46295	3.59419	0.00765863	0.209248	-2.25248
GXYLT1	0.588619	5.84934	3.59172	0.00768533	0.209248	-2.25588
KRBOX1	0.602514	3.9395	3.59158	0.00768681	0.209248	-2.25607
ERLIN1	-0.542952	7.45086	-3.59086	0.00769462	0.209248	-2.25706
CLOCK	-0.550613	5.9599	-3.58939	0.00771064	0.209248	-2.25909
VASP	0.501323	7.09879	3.58907	0.0077141	0.209248	-2.25953
KDM4B	0.735622	5.04751	3.58801	0.00772555	0.209248	-2.26098
FKBP1B	0.628504	4.0603	3.58755	0.00773059	0.209248	-2.26161
CABP1	0.572824	3.67005	3.58731	0.00773318	0.209248	-2.26194
GRTP1	-0.522581	4.75658	-3.58691	0.00773761	0.209248	-2.2625
ALG1	-0.81556	5.40583	-3.58333	0.00777666	0.210013	-2.26742
CERS6	0.501268	7.87246	3.58086	0.00780387	0.210253	-2.27083
WDR47	-0.568458	6.14986	-3.58056	0.00780712	0.210253	-2.27124
FMR1	-0.531168	7.53396	-3.57743	0.00784164	0.210891	-2.27555
PAK1IP1	0.708355	6.67458	3.5756	0.00786193	0.211146	-2.27807
LRRC37A	-0.523134	6.48281	-3.57272	0.00789389	0.211713	-2.28204
PRELID1	0.525884	9.29795	3.56999	0.00792434	0.212237	-2.2858
THUMPD1	0.683522	6.32829	3.56795	0.00794715	0.212534	-2.2886
AHR	-0.488295	9.58027	-3.56706	0.00795722	0.212534	-2.28984
KEL	-0.522665	3.27661	-3.56606	0.00796844	0.212543	-2.29122
AREL1	0.523031	7.24478	3.56471	0.00798357	0.212622	-2.29307
TMEM184B	0.522071	8.53936	3.56386	0.00799324	0.212622	-2.29425
ABCA1	-0.666605	5.61315	-3.55969	0.00804035	0.213584	-2.29999
GPRASP2	0.671913	4.23809	3.55697	0.00807137	0.214096	-2.30376
GJB2	0.838643	3.31012	3.55607	0.00808159	0.214096	-2.30499
RARRES1	0.862879	4.22659	3.5531	0.00811561	0.214636	-2.3091
GALNT18	-0.540466	5.31811	-3.55237	0.00812397	0.214636	-2.3101
SLC16A9	0.661601	4.57853	3.55017	0.00814924	0.214652	-2.31314
CCND3	0.576687	5.17396	3.54969	0.0081548	0.214652	-2.3138
BMPER	-0.499997	5.23189	-3.54945	0.00815761	0.214652	-2.31414
C1QL4	0.723773	5.52611	3.54433	0.00821686	0.21592	-2.32121
ACY1	0.727278	5.67248	3.54275	0.00823521	0.216011	-2.32339
SEMA6C	0.795681	5.63114	3.54102	0.00825546	0.216011	-2.32579
IL32	0.570753	8.42939	3.54076	0.00825846	0.216011	-2.32614
CSRP3	0.992228	4.14354	3.54023	0.00826466	0.216011	-2.32688
INPP4B	0.580132	3.80195	3.53645	0.008309	0.21654	-2.3321
WNT10B	0.523734	4.437	3.53636	0.00831004	0.21654	-2.33223
LOC100131107	-0.5282	2.56587	-3.53491	0.0083271	0.21654	-2.33423
PBX2	0.58346	6.34864	3.53333	0.00834572	0.21654	-2.33641
KRT31	-0.618713	6.4277	-3.53281	0.00835192	0.21654	-2.33714
SAT1	-0.581997	7.3886	-3.53219	0.00835922	0.21654	-2.33799
PIGN	0.641402	6.25546	3.53189	0.00836286	0.21654	-2.33842
ANKRD46	0.851922	5.8636	3.53097	0.00837373	0.21654	-2.33969
FAM219A	0.504365	5.75659	3.52683	0.008423	0.217451	-2.34542
NLGN4Y	-0.542195	3.32613	-3.52594	0.00843354	0.217451	-2.34664
FKBP15	-0.627544	6.572	-3.5245	0.00845083	0.217451	-2.34864
ACP2	0.514366	7.174	3.52362	0.00846131	0.217451	-2.34985
MFAP2	1.0087	6.60296	3.52334	0.00846473	0.217451	-2.35025
LAG3	-0.531273	3.07683	-3.52017	0.00850281	0.218006	-2.35463
SNTB1	0.575006	7.06314	3.51922	0.00851428	0.218006	-2.35595
MDK	0.585289	9.13655	3.51876	0.0085199	0.218006	-2.35659
LCE3D	-0.672182	3.203	-3.51589	0.0085546	0.218608	-2.36056
PEX10	-0.675881	5.74109	-3.51048	0.00862054	0.220004	-2.36807
MARCKSL1	0.53464	6.70834	3.50735	0.0086589	0.220695	-2.3724
DAAM1	0.477967	6.6023	3.50631	0.00867164	0.22073	-2.37384
PRKACB	-0.611891	6.90606	-3.50473	0.00869114	0.220938	-2.37603
PRC1-AS1	-0.739312	3.80857	-3.50245	0.00871936	0.22125	-2.3792
CSN1S1	-0.525188	2.4786	-3.50191	0.00872607	0.22125	-2.37995
CNN2	0.600037	8.55787	3.49794	0.00877536	0.221794	-2.38546
PAPPA2	-0.736095	4.67429	-3.49762	0.00877939	0.221794	-2.38591
KCNG4	-0.487285	2.78447	-3.49744	0.00878168	0.221794	-2.38616
POLH	-0.51912	6.73664	-3.49377	0.00882754	0.222521	-2.39125
IL1B	0.608847	5.61351	3.49331	0.00883327	0.222521	-2.39188
CDADC1	-0.597011	6.54225	-3.49161	0.0088547	0.222773	-2.39425
SYT11	-0.625855	8.01196	-3.48597	0.00892593	0.223999	-2.40208
SFXN1	0.572359	6.47721	3.48594	0.0089264	0.223999	-2.40213
USP45	-0.495648	3.86942	-3.48191	0.00897766	0.224369	-2.40772
RIT1	0.565187	7.44713	3.48074	0.00899266	0.224369	-2.40935
ZNF37A	-0.534746	6.94278	-3.48031	0.00899821	0.224369	-2.40996
SLC2A1	0.590905	8.58694	3.48017	0.00899993	0.224369	-2.41014
TRO	0.499538	5.66696	3.47952	0.00900825	0.224369	-2.41105
TMEM140	-0.603307	7.08545	-3.47902	0.00901473	0.224369	-2.41175
COL5A2	0.487486	8.0541	3.47848	0.0090217	0.224369	-2.4125
KIAA1462	-0.638136	5.59421	-3.47511	0.00906509	0.224445	-2.41719
DNAJB5	0.541084	6.67275	3.47435	0.00907484	0.224445	-2.41824
DRD1	0.830695	3.66882	3.47376	0.0090825	0.224445	-2.41907
SPTLC1	0.531022	5.0236	3.47332	0.00908813	0.224445	-2.41967
HTR1D	0.483598	2.84769	3.47215	0.00910326	0.224445	-2.4213
ACR	-0.536672	2.85414	-3.47166	0.00910963	0.224445	-2.42198
RAX	0.576364	3.94418	3.4713	0.00911434	0.224445	-2.42249
ZNF195	0.49031	6.38626	3.47111	0.00911685	0.224445	-2.42276
LOC101060389	-0.51964	5.71012	-3.47013	0.00912952	0.224473	-2.42411
LRRC29	-0.61267	4.74203	-3.46834	0.00915288	0.224492	-2.42661
SUGP2	0.498691	6.34603	3.46753	0.00916337	0.224492	-2.42773
KIF21A	0.591488	3.6825	3.46742	0.00916482	0.224492	-2.42788
SCN4A	-0.731043	4.49642	-3.4649	0.00919789	0.224803	-2.4314
ARL15	0.73157	5.0654	3.46388	0.0092112	0.224803	-2.43281
NRBP1	-0.57261	7.01341	-3.46272	0.00922643	0.224803	-2.43443
NKD1	0.725154	3.7032	3.4613	0.00924521	0.224803	-2.43642
PDZD2	0.903944	3.85994	3.46033	0.00925799	0.224803	-2.43776
PLSCR3	0.522694	7.04814	3.45965	0.0092669	0.224803	-2.4387
BLOC1S6	-0.478464	8.2252	-3.45943	0.00926984	0.224803	-2.43901
CLPB	0.477134	6.69199	3.45858	0.00928106	0.224803	-2.4402
CHST4	0.692166	2.42723	3.45857	0.0092813	0.224803	-2.44022
YPEL2	0.669791	4.49907	3.45755	0.0092947	0.224849	-2.44163
FNDC5	0.50034	8.23361	3.4563	0.00931128	0.224971	-2.44337
TMEM95	-0.805613	2.44306	-3.45483	0.00933089	0.224993	-2.44543
CACNA2D3	-0.58228	2.30674	-3.45393	0.00934286	0.224993	-2.44668
ELOVL6	0.57949	7.48979	3.45363	0.00934683	0.224993	-2.4471
SPTLC2	0.493614	8.23532	3.45203	0.00936827	0.225231	-2.44933
ASCL4	0.561865	2.51777	3.45097	0.00938238	0.225293	-2.4508
EXPH5	-0.47885	5.31588	-3.44875	0.00941224	0.225405	-2.45391
RAB30	0.563605	6.47397	3.448	0.00942232	0.225405	-2.45495
AHRR	-0.704756	5.24354	-3.44687	0.00943751	0.225405	-2.45653
UBE2J1	0.48457	7.83169	3.44605	0.00944856	0.225405	-2.45767
FAM76B	-0.609316	4.7103	-3.4448	0.00946546	0.225405	-2.45942
VSNL1	0.537699	5.24458	3.44477	0.00946584	0.225405	-2.45946
PTBP3	0.760312	8.04656	3.44461	0.00946796	0.225405	-2.45968
KCNE2	0.524556	3.10958	3.43936	0.00953922	0.22582	-2.467
GAGE10	-0.596798	3.73538	-3.43887	0.00954597	0.22582	-2.46769
TPBG	0.495638	5.40381	3.43855	0.00955028	0.22582	-2.46813
OSTC	0.519777	8.90151	3.43848	0.0095513	0.22582	-2.46824
MBOAT1	-0.513467	4.65254	-3.43789	0.00955938	0.22582	-2.46906
TMEM64	-0.874853	6.99607	-3.43787	0.00955962	0.22582	-2.46909
MYO5A	-0.536137	7.03509	-3.43737	0.00956648	0.22582	-2.46979
STAT3	0.479691	8.10409	3.43632	0.00958074	0.225883	-2.47124
LGALS2	-0.497605	4.26606	-3.43372	0.00961645	0.226375	-2.47488
GNAI3	0.551961	8.45035	3.43311	0.00962483	0.226375	-2.47573
CATSPERG	-0.721587	3.24469	-3.43183	0.00964251	0.226518	-2.47752
HOXC8	0.531951	6.69717	3.43076	0.00965723	0.22659	-2.47901
RDH10	0.627595	7.38807	3.42959	0.00967343	0.226698	-2.48065
DSE	-0.559705	7.7896	-3.42726	0.00970566	0.227136	-2.4839
FAM69A	-0.520322	6.51422	-3.42586	0.00972519	0.227136	-2.48586
CDV3	0.483867	10.4052	3.42572	0.00972706	0.227136	-2.48605
SECISBP2L	-0.5741	6.61657	-3.42485	0.00973926	0.227148	-2.48728
RGS16	1.03798	5.09895	3.42377	0.00975435	0.227229	-2.48879
NUSAP1	-0.540276	6.16912	-3.42247	0.00977243	0.227378	-2.4906
LGMN	0.506156	8.15075	3.42047	0.00980045	0.227758	-2.49339
SQLE	0.528254	6.92802	3.41878	0.00982416	0.227834	-2.49576
PRR22	0.587107	4.45982	3.41858	0.00982707	0.227834	-2.49604
CRELD2	0.506041	6.14068	3.41563	0.00986859	0.228314	-2.50016
PIK3C2B	0.701967	3.88986	3.41545	0.0098712	0.228314	-2.50042
CALM3	0.468657	9.04374	3.4133	0.00990158	0.228728	-2.50342
LRRC17	0.604305	9.20132	3.41209	0.00991875	0.228728	-2.50512
FBP2	0.713364	3.22551	3.4117	0.0099243	0.228728	-2.50566
E2F5	0.679646	4.11395	3.40804	0.00997656	0.229601	-2.51079
FNIP2	0.71313	7.05733	3.40656	0.00999772	0.229601	-2.51286
KDM6A	-0.636426	5.05029	-3.40629	0.0100015	0.229601	-2.51323
ANKRD2	0.56066	5.26769	3.40488	0.0100217	0.229601	-2.51521
NRG1	0.487955	8.47206	3.40413	0.0100325	0.229601	-2.51626
CDK18	-0.484171	6.72011	-3.40399	0.0100346	0.229601	-2.51646
FKBP14	0.507007	8.51235	3.40299	0.010049	0.229601	-2.51786
ZNF512B	0.541001	5.09598	3.40192	0.0100644	0.229601	-2.51936
NXT2	0.52403	5.89094	3.401	0.0100777	0.229601	-2.52065
SRRD	0.487131	6.57188	3.40084	0.0100799	0.229601	-2.52086
CD72	-0.556521	4.74383	-3.39828	0.0101171	0.229842	-2.52446
SMIM14	-0.577061	6.30188	-3.39814	0.010119	0.229842	-2.52465
KIAA0101	-0.972099	3.45848	-3.39743	0.0101294	0.229842	-2.52565
NOSTRIN	-0.978334	2.84342	-3.39681	0.0101383	0.229842	-2.52651
ADAM12	0.492678	8.66837	3.39548	0.0101578	0.229842	-2.52838
CHRDL2	0.512975	3.43968	3.39415	0.0101771	0.229842	-2.53024
TXN2	0.460499	8.04443	3.39306	0.0101931	0.229842	-2.53177
TUBD1	0.534561	4.33448	3.39297	0.0101944	0.229842	-2.5319
ZBTB39	0.787589	4.45714	3.39267	0.0101988	0.229842	-2.53231
ZNF24	0.504884	7.4425	3.39184	0.010211	0.229842	-2.53349
P2RX5	0.593425	5.79253	3.39121	0.0102202	0.229842	-2.53436
ISYNA1	0.83709	5.49547	3.3898	0.0102408	0.229875	-2.53634
SNX9	-0.545999	8.44354	-3.38902	0.0102523	0.229875	-2.53743
VNN1	-0.817737	4.18657	-3.38871	0.010257	0.229875	-2.53788
MS4A6A	-0.622479	3.27061	-3.38696	0.0102828	0.230061	-2.54033
GUCY1A2	-0.57747	3.33973	-3.38654	0.0102889	0.230061	-2.54091
VIP	0.537432	1.87539	3.38523	0.0103084	0.230232	-2.54276
SPINK1	1.01562	2.90226	3.38273	0.0103454	0.230516	-2.54625
ALG12	-0.498261	6.11604	-3.38021	0.010383	0.230516	-2.5498
CMAS	0.739147	5.69261	3.38012	0.0103842	0.230516	-2.54992
SOST	-0.533756	4.43938	-3.37983	0.0103885	0.230516	-2.55032
SUSD3	-0.521088	5.52129	-3.37974	0.0103899	0.230516	-2.55045
B4GALT2	-0.519363	7.39803	-3.37858	0.0104073	0.230516	-2.55209
ZYX	0.48717	8.10672	3.37848	0.0104088	0.230516	-2.55223
NCKAP1	-0.566094	7.94433	-3.37753	0.010423	0.230516	-2.55355
CDC25C	0.459334	2.90577	3.37683	0.0104334	0.230516	-2.55453
IGFBP5	-0.59674	10.5018	-3.37644	0.0104393	0.230516	-2.55508
ANGPTL8	0.542253	4.26587	3.37223	0.0105027	0.231653	-2.56099
SLC25A15	0.581589	5.5939	3.36568	0.0106021	0.233583	-2.5702
ZNF25	-0.583759	5.95252	-3.36007	0.010688	0.235206	-2.57808
SMARCC1	0.506039	7.43679	3.35902	0.0107042	0.235206	-2.57956
RAB3IP	0.592221	5.95028	3.35782	0.0107226	0.235206	-2.58124
ACVR2A	0.641646	7.7344	3.35773	0.0107241	0.235206	-2.58137
PLXDC1	0.600045	6.62459	3.35496	0.0107669	0.235357	-2.58526
EIF2B5	-0.636358	5.24572	-3.3547	0.010771	0.235357	-2.58563
RCC2	0.524867	8.37725	3.35456	0.0107731	0.235357	-2.58583
SERPINB7	0.733914	4.8672	3.35279	0.0108006	0.235357	-2.58832
SFT2D3	0.677985	5.13995	3.35227	0.0108087	0.235357	-2.58905
SMYD2	-0.716498	6.33153	-3.35181	0.0108158	0.235357	-2.58969
BAK1	0.612657	6.17487	3.35133	0.0108233	0.235357	-2.59037
NOL8	-0.520859	6.0799	-3.35097	0.010829	0.235357	-2.59089
CNEP1R1	0.517297	6.26936	3.34873	0.0108639	0.235357	-2.59403
ATL3	-0.495684	8.22097	-3.34841	0.010869	0.235357	-2.59449
ACAN	-1.0478	3.90185	-3.347	0.0108911	0.235357	-2.59646
RSRP1	-0.571579	5.58921	-3.34591	0.0109083	0.235357	-2.59801
SRC	0.559655	6.12117	3.3459	0.0109084	0.235357	-2.59802
SLC47A2	-0.735725	5.2158	-3.34532	0.0109174	0.235357	-2.59883
F11R	0.60773	5.45896	3.34487	0.0109246	0.235357	-2.59947
LINC01343	0.727511	2.41455	3.3433	0.0109494	0.235357	-2.60168
ABL1	-0.544364	7.35516	-3.343	0.0109541	0.235357	-2.6021
ZBTB7B	-0.806785	5.74191	-3.34208	0.0109686	0.235357	-2.6034
MEMO1	-0.829545	5.31065	-3.34193	0.0109709	0.235357	-2.6036
FAM96A	0.475731	6.72656	3.34168	0.0109749	0.235357	-2.60396
FIBIN	-0.52171	7.02908	-3.34108	0.0109845	0.235357	-2.6048
BLOC1S4	-0.54373	4.86992	-3.33744	0.0110423	0.235653	-2.60993
MTMR2	0.585197	7.45994	3.33738	0.0110432	0.235653	-2.61001
RDH11	0.458122	7.15076	3.33682	0.0110522	0.235653	-2.61081
STAG3L3	-0.709092	6.32327	-3.33673	0.0110535	0.235653	-2.61092
ANKRD12	-0.554102	5.91648	-3.33606	0.0110642	0.235653	-2.61187
LILRA4	-0.530987	3.21722	-3.3356	0.0110715	0.235653	-2.61251
YWHAZ	0.469406	10.9083	3.33473	0.0110855	0.235653	-2.61375
TNIK	0.566081	4.78761	3.33361	0.0111035	0.235653	-2.61533
SPOCK1	-0.501091	9.10286	-3.33338	0.0111071	0.235653	-2.61564
TLN1	0.493815	7.8509	3.33221	0.0111259	0.235785	-2.6173
ZFP91	-0.526078	7.84268	-3.33149	0.0111374	0.235785	-2.61831
PTCHD2	-0.612487	3.7544	-3.32892	0.0111788	0.236124	-2.62193
CLSTN3	0.569006	5.2968	3.32846	0.0111863	0.236124	-2.62259
ORMDL3	0.491573	6.86591	3.32824	0.0111898	0.236124	-2.62289
CNTN3	0.482321	4.04015	3.3271	0.0112082	0.236257	-2.6245
DIRAS1	-0.533541	5.31247	-3.3243	0.0112536	0.236557	-2.62845
DYNC1H1	-0.491944	8.63853	-3.32404	0.0112579	0.236557	-2.62881
NIN	0.534217	6.18728	3.32398	0.0112589	0.236557	-2.6289
CD82	0.605435	9.15598	3.3212	0.0113042	0.236776	-2.63282
TGFB2	0.659209	9.15979	3.32082	0.0113104	0.236776	-2.63336
PTPRM	-0.543955	7.36983	-3.32059	0.0113141	0.236776	-2.63368
LOC401357	-0.542701	3.09852	-3.32036	0.0113178	0.236776	-2.634
ZNF479	0.461871	3.75322	3.31682	0.0113759	0.237736	-2.639
PHC2	0.578019	6.66334	3.31591	0.0113908	0.237793	-2.64028
PANK1	0.668177	5.07888	3.31498	0.0114061	0.23782	-2.64159
PXDN	-0.516197	6.45268	-3.31427	0.0114178	0.23782	-2.64259
OR52E6	-0.510423	2.71215	-3.31333	0.0114334	0.23782	-2.64392
POLR2H	0.498192	6.73079	3.31288	0.0114409	0.23782	-2.64457
MTHFS	0.65914	4.05405	3.30985	0.0114911	0.238431	-2.64884
CEP295NL	-0.482202	10.3061	-3.30934	0.0114996	0.238431	-2.64956
KAZN	-0.45525	6.14758	-3.3085	0.0115135	0.238431	-2.65074
NIF3L1	-0.64709	5.48022	-3.30816	0.0115192	0.238431	-2.65123
SELPLG	0.622762	5.4622	3.30679	0.0115421	0.2386	-2.65316
PNPLA2	-0.457403	6.85598	-3.30537	0.0115658	0.2386	-2.65517
SPCS3	0.532104	8.86747	3.30506	0.011571	0.2386	-2.6556
CHCHD4	0.511679	5.38497	3.3037	0.0115938	0.2386	-2.65752
ADCY7	0.478768	5.68742	3.30317	0.0116026	0.2386	-2.65827
URB1	0.494847	5.41698	3.30278	0.0116091	0.2386	-2.65881
TXNL4B	0.505871	6.15459	3.30255	0.011613	0.2386	-2.65915
COQ10B	-0.539602	6.83628	-3.29981	0.0116591	0.239275	-2.66302
B4GALT6	0.587534	3.28969	3.29892	0.0116741	0.239275	-2.66427
HSBP1	0.478207	8.30041	3.29841	0.0116827	0.239275	-2.66499
CREB3L1	0.636823	6.45164	3.29502	0.0117403	0.240201	-2.66979
SREBF1	-0.596966	7.02951	-3.29389	0.0117596	0.240344	-2.67139
IQCH	-0.576961	4.08115	-3.28927	0.0118385	0.240344	-2.67792
ELOVL5	-0.485418	9.15088	-3.28797	0.0118608	0.240344	-2.67976
MYLPF	0.500238	12.0749	3.28741	0.0118704	0.240344	-2.68055
RHPN2	0.562553	4.64236	3.28712	0.0118753	0.240344	-2.68095
PPP2R3C	-0.481582	5.78817	-3.28698	0.0118777	0.240344	-2.68115
TSSC1	0.466861	7.24901	3.28684	0.0118802	0.240344	-2.68136
NEB	-0.528297	8.38503	-3.28664	0.0118837	0.240344	-2.68164
DST	-0.45943	8.92177	-3.28654	0.0118853	0.240344	-2.68177
AIM1	-0.701891	3.86292	-3.28642	0.0118875	0.240344	-2.68195
SKA3	-0.589114	5.16468	-3.28621	0.011891	0.240344	-2.68224
TGIF2	0.491359	5.85426	3.28597	0.0118952	0.240344	-2.68258
NUGGC	0.563888	2.74576	3.28489	0.0119138	0.240471	-2.68411
B3GNT5	0.697018	4.49331	3.28342	0.0119392	0.240729	-2.68619
DHX40	-0.5919	6.29183	-3.2822	0.0119604	0.240729	-2.68792
IGFBPL1	0.524553	5.96697	3.28201	0.0119636	0.240729	-2.68818
CLASP1	0.656921	5.90176	3.28009	0.0119969	0.240876	-2.6909
SLC25A4	0.498691	8.79237	3.27913	0.0120137	0.240876	-2.69226
PAFAH1B2	0.451913	8.67715	3.2784	0.0120264	0.240876	-2.6933
DRC7	-0.666474	4.48449	-3.27761	0.0120401	0.240876	-2.69441
PSG7	-0.837587	3.12892	-3.27756	0.0120411	0.240876	-2.69449
PRNT	-0.538263	2.86843	-3.2764	0.0120614	0.240876	-2.69613
RGS9	0.632422	3.46204	3.27624	0.0120642	0.240876	-2.69636
CHSY1	0.715589	6.8662	3.27543	0.0120784	0.240876	-2.69751
DNAJC16	-0.452309	6.87804	-3.27521	0.0120821	0.240876	-2.69781
GLT8D2	0.535112	7.34202	3.26597	0.0122451	0.243606	-2.71089
BZRAP1	-0.537965	4.41915	-3.26558	0.0122521	0.243606	-2.71145
FAM83G	0.565016	4.7102	3.26434	0.0122742	0.243606	-2.71321
DSC3	-0.76522	3.3316	-3.26225	0.0123116	0.243606	-2.71618
USP11	0.475986	9.11954	3.26204	0.0123153	0.243606	-2.71647
DEPDC5	-0.525367	4.15429	-3.26199	0.0123161	0.243606	-2.71654
ENO3	0.540113	6.79	3.26132	0.0123282	0.243606	-2.71749
TBC1D12	-0.52353	5.14382	-3.26109	0.0123322	0.243606	-2.71781
SLC9A3R2	0.463004	7.42483	3.26103	0.0123333	0.243606	-2.7179
PRC1	-0.568724	5.90211	-3.26044	0.012344	0.243606	-2.71874
JAKMIP3	-0.536766	4.28925	-3.25915	0.0123671	0.243815	-2.72057
AGPS	0.499111	7.32904	3.25214	0.0124937	0.245976	-2.73051
NEK2	-0.521105	4.92642	-3.25057	0.0125222	0.245976	-2.73273
GNB1	0.448299	9.82015	3.24945	0.0125426	0.245976	-2.73432
FAM234B	0.908642	4.80134	3.24862	0.0125578	0.245976	-2.73551
IGSF3	0.515333	2.70009	3.24743	0.0125795	0.245976	-2.73719
ANKRD27	0.541132	4.95114	3.24718	0.0125841	0.245976	-2.73755
CFAP65	-0.724899	2.50985	-3.24526	0.0126192	0.245976	-2.74027
EIF5B	-0.453556	7.57453	-3.2443	0.0126369	0.245976	-2.74164
LIMK2	0.692404	6.80722	3.24407	0.012641	0.245976	-2.74195
C10orf11	-0.59789	4.91291	-3.24368	0.0126482	0.245976	-2.7425
ITM2C	0.479294	9.66094	3.2417	0.0126847	0.245976	-2.74532
SSX9	-0.474399	3.44213	-3.24072	0.0127028	0.245976	-2.74671
DPYSL3	0.622474	6.71659	3.23897	0.0127352	0.245976	-2.74919
POM121C	0.518677	8.10603	3.23827	0.0127481	0.245976	-2.75019
RHOT1	-0.537587	5.79932	-3.23754	0.0127618	0.245976	-2.75123
AACS	0.448595	5.62617	3.23665	0.0127783	0.245976	-2.7525
CDK8	0.618799	5.9738	3.23621	0.0127864	0.245976	-2.75311
NBEA	-0.63271	4.17485	-3.23544	0.0128007	0.245976	-2.75421
CDC25B	0.514662	6.50613	3.23482	0.0128123	0.245976	-2.75509
KCND2	-0.923162	4.64113	-3.23479	0.0128129	0.245976	-2.75514
SMC6	0.539416	4.56895	3.23465	0.0128154	0.245976	-2.75533
ARHGEF7	0.578331	7.05785	3.23426	0.0128227	0.245976	-2.75588
PDZK1IP1	0.722731	3.43561	3.2336	0.0128352	0.245976	-2.75683
CMYA5	-0.4934	3.79281	-3.23314	0.0128437	0.245976	-2.75748
KIAA1549L	0.502959	5.98745	3.23309	0.0128446	0.245976	-2.75755
C8orf33	0.455178	6.35351	3.2322	0.0128612	0.245976	-2.75881
TTLL4	0.650498	4.80812	3.23127	0.0128787	0.245976	-2.76014
NRAS	0.464288	7.8305	3.23081	0.0128873	0.245976	-2.76078
TCF12	0.456324	8.17679	3.23047	0.0128938	0.245976	-2.76128
SH3BP2	0.534483	6.85201	3.23021	0.0128985	0.245976	-2.76164
DCLRE1C	0.576685	5.60213	3.22978	0.0129066	0.245976	-2.76225
LCLAT1	-0.518553	7.53411	-3.22919	0.0129178	0.245976	-2.76309
ZNF112	-0.62682	4.43873	-3.22877	0.0129257	0.245976	-2.76369
AQP3	0.915842	5.48715	3.22828	0.0129348	0.245976	-2.76438
FBXO2	0.509198	5.55816	3.22721	0.0129551	0.245976	-2.7659
ASPM	-0.699396	4.36199	-3.2271	0.0129571	0.245976	-2.76606
LOC728554	0.484198	6.61407	3.2269	0.0129609	0.245976	-2.76634
NUPR1	-0.536563	10.0542	-3.22597	0.0129785	0.245976	-2.76767
GRAMD3	0.477885	10.0188	3.22594	0.012979	0.245976	-2.7677
KLHDC2	-0.489474	7.65397	-3.22582	0.0129813	0.245976	-2.76788
DCP1A	0.59765	5.05383	3.22281	0.0130384	0.246818	-2.77216
AIF1L	0.464652	5.41326	3.21951	0.0131012	0.247594	-2.77685
NMT2	-0.450204	6.69314	-3.21932	0.0131048	0.247594	-2.77712
ANKRD1	-0.453741	10.8261	-3.21828	0.0131247	0.247716	-2.7786
CDC42BPA	-0.504259	6.62035	-3.21765	0.0131367	0.247716	-2.77949
DDO	0.577468	5.90073	3.21699	0.0131493	0.247716	-2.78043
FRMPD3	0.533481	3.44601	3.21615	0.0131655	0.247781	-2.78163
NPR2	-0.532233	5.94316	-3.21544	0.0131792	0.2478	-2.78264
LGI2	0.777229	2.46883	3.21349	0.0132167	0.248265	-2.78542
NAA40	0.542353	5.85504	3.2113	0.0132589	0.248817	-2.78852
ABHD5	-0.609023	5.43171	-3.20913	0.0133009	0.248823	-2.79161
DCUN1D5	0.506231	7.2804	3.20886	0.0133063	0.248823	-2.792
HRSP12	0.56111	5.84445	3.20822	0.0133186	0.248823	-2.79291
SERBP1	0.441514	9.70804	3.20821	0.0133188	0.248823	-2.79293
YTHDF1	-0.493318	7.36849	-3.20712	0.01334	0.248823	-2.79448
SKP2	0.59169	5.61215	3.20683	0.0133457	0.248823	-2.79489
MMADHC	0.46583	8.32132	3.20668	0.0133485	0.248823	-2.7951
HDAC4	-0.4444	4.12997	-3.2051	0.0133794	0.248965	-2.79736
PLAT	0.590245	9.26888	3.20498	0.0133817	0.248965	-2.79752
NEGR1	0.535408	7.85909	3.2023	0.0134341	0.249703	-2.80133
SNAPC1	-0.457149	7.27373	-3.20128	0.0134542	0.249839	-2.8028
UHRF1	0.538967	5.34154	3.20027	0.0134741	0.249969	-2.80423
CLUAP1	-0.486914	4.88405	-3.19886	0.0135018	0.249974	-2.80624
MAST3	0.730001	5.07011	3.19746	0.0135293	0.249974	-2.80822
FAM84B	0.799092	4.54492	3.19703	0.0135379	0.249974	-2.80884
ERRFI1	0.477981	9.91627	3.19599	0.0135585	0.249974	-2.81033
ABCD3	-0.618652	4.20014	-3.19583	0.0135615	0.249974	-2.81055
BZW2	0.538221	5.99927	3.19542	0.0135698	0.249974	-2.81114
XAB2	-0.47673	5.65517	-3.19506	0.0135768	0.249974	-2.81165
CCDC68	-0.857642	2.40402	-3.19446	0.0135888	0.249974	-2.8125
IFNAR2	0.434328	7.44893	3.19441	0.0135897	0.249974	-2.81257
FAM179B	-0.58779	6.33876	-3.19144	0.0136488	0.250513	-2.8168
RASGEF1B	-0.559321	2.67533	-3.19103	0.013657	0.250513	-2.81739
TCN2	0.543029	6.00772	3.18938	0.0136901	0.250513	-2.81975
STX4	-0.517313	6.88675	-3.18922	0.0136933	0.250513	-2.81998
TNFSF11	-1.36715	2.87607	-3.18913	0.013695	0.250513	-2.8201
HIF1AN	-0.504207	7.13086	-3.18834	0.0137107	0.250513	-2.82122
PRR32	0.503213	2.73495	3.18769	0.0137238	0.250513	-2.82215
BTBD18	0.469581	2.60558	3.18683	0.0137412	0.250513	-2.82338
CNPY1	-0.548508	3.62425	-3.1868	0.0137417	0.250513	-2.82342
TRIM6	0.471049	3.922	3.18642	0.0137494	0.250513	-2.82397
ROR1	0.630829	7.65854	3.18528	0.0137723	0.250513	-2.82559
GGCT	0.454425	6.79927	3.18506	0.0137767	0.250513	-2.8259
PSMD9	0.685837	6.08342	3.18419	0.0137943	0.250513	-2.82715
GFM2	0.466676	6.31629	3.18334	0.0138113	0.250513	-2.82835
SIPA1L1	-0.619575	6.76306	-3.18332	0.0138118	0.250513	-2.82838
CCL7	0.494007	4.50049	3.18116	0.0138554	0.250886	-2.83146
CFAP99	-0.505972	4.02559	-3.17803	0.0139191	0.250886	-2.83593
NUP54	-0.479985	6.36455	-3.17743	0.0139313	0.250886	-2.83679
FRMD5	0.573297	5.67729	3.17742	0.0139314	0.250886	-2.8368
IPO13	0.469739	6.2998	3.17731	0.0139337	0.250886	-2.83696
MCCD1	-0.473241	2.94009	-3.17726	0.0139347	0.250886	-2.83703
PDLIM3	0.453317	9.91712	3.17714	0.013937	0.250886	-2.83719
MIR1247	-0.440211	5.0091	-3.17677	0.0139446	0.250886	-2.83772
ATG14	-0.473069	6.24329	-3.17437	0.0139936	0.250886	-2.84114
GPNMB	-0.45853	10.7548	-3.17427	0.0139958	0.250886	-2.8413
TRIM72	0.523245	5.38701	3.17415	0.0139982	0.250886	-2.84146
DFNA5	-0.589664	5.5702	-3.17404	0.0140005	0.250886	-2.84162
BLID	-0.563869	6.69249	-3.17385	0.0140044	0.250886	-2.84189
BTG3	-0.560243	5.51575	-3.17346	0.0140124	0.250886	-2.84245
FZD6	-0.514325	7.51405	-3.17122	0.0140582	0.251394	-2.84563
AGER	0.731806	4.05906	3.17019	0.0140796	0.251394	-2.84712
LRRC16A	-0.491458	4.20388	-3.17015	0.0140803	0.251394	-2.84716
ULK2	-0.504365	4.8111	-3.16957	0.0140924	0.251394	-2.848
ATRAID	-0.457663	9.02997	-3.16876	0.0141091	0.251462	-2.84916
FAM179A	-0.88336	3.52475	-3.16631	0.0141596	0.251985	-2.85264
DCDC1	-0.487266	3.02741	-3.16513	0.0141841	0.251985	-2.85433
LINC00656	-0.475914	3.02888	-3.1642	0.0142035	0.251985	-2.85566
SMARCA4	0.483482	6.97948	3.16381	0.0142116	0.251985	-2.85622
PITX2	0.433948	8.15547	3.16349	0.0142183	0.251985	-2.85668
C6orf120	0.490353	6.09148	3.16299	0.0142287	0.251985	-2.85739
CCDC93	-0.57239	6.26523	-3.16298	0.0142289	0.251985	-2.85741
CASP7	0.590748	6.60929	3.15871	0.0143181	0.253335	-2.8635
NKD2	-0.715304	3.84406	-3.15714	0.014351	0.253391	-2.86574
SLC35B1	0.436189	8.39064	3.15707	0.0143526	0.253391	-2.86584
ID2	-0.652409	8.18657	-3.1567	0.0143603	0.253391	-2.86637
TOMM5	-0.483476	7.81674	-3.15533	0.0143893	0.253674	-2.86834
SPATA31D3	-0.452209	2.04915	-3.15293	0.0144399	0.254336	-2.87176
NSUN2	0.61442	6.06165	3.1515	0.0144701	0.254638	-2.8738
SYNGR2	0.447248	7.14299	3.15064	0.0144884	0.254728	-2.87503
MED28	0.469885	7.12599	3.14912	0.0145207	0.255067	-2.8772
HAUS2	0.489404	4.93447	3.14848	0.0145344	0.255078	-2.87812
STEAP2	-0.605954	5.59807	-3.14696	0.0145668	0.255417	-2.88029
PDE1C	-0.496424	7.64574	-3.14556	0.0145967	0.255554	-2.88229
PAM	-0.511624	7.71175	-3.14537	0.0146008	0.255554	-2.88257
ZSCAN25	-0.649001	4.97036	-3.14408	0.0146284	0.255807	-2.88441
AK9	-0.516962	4.64711	-3.14321	0.0146471	0.255903	-2.88565
FOSL1	-0.448224	6.24473	-3.14219	0.0146691	0.25606	-2.88712
SLC5A6	0.784881	4.684	3.14058	0.0147038	0.256435	-2.88942
TGIF1	-0.551021	8.33403	-3.13978	0.014721	0.256506	-2.89056
ASAH2B	0.435802	6.20203	3.13784	0.0147628	0.257005	-2.89333
ABI2	0.44573	5.87981	3.13679	0.0147856	0.257053	-2.89483
AIM1L	-0.70533	3.749	-3.1365	0.014792	0.257053	-2.89525
FGGY	-0.470896	6.56147	-3.13444	0.0148367	0.257467	-2.89819
GPKOW	0.463791	5.7216	3.13332	0.0148612	0.257467	-2.8998
KANK1	-0.512476	6.037	-3.13275	0.0148735	0.257467	-2.90061
LNX2	0.445887	4.76516	3.13084	0.0149153	0.257467	-2.90334
ZNF366	-0.604143	3.49209	-3.13044	0.0149241	0.257467	-2.90392
ZNF253	0.573139	7.20202	3.13025	0.0149284	0.257467	-2.9042
PFKFB3	0.520834	5.04308	3.12968	0.0149408	0.257467	-2.90501
POLR3A	0.466325	5.77992	3.12949	0.014945	0.257467	-2.90528
FAF1	0.562099	7.25436	3.12946	0.0149456	0.257467	-2.90532
PLEKHA6	-0.715581	4.30348	-3.12936	0.0149478	0.257467	-2.90547
ALG1L9P	-0.625311	5.16377	-3.12592	0.0150234	0.25764	-2.91039
MYO7B	0.727057	4.29332	3.12487	0.0150466	0.25764	-2.91189
OR7E24	0.486194	1.90739	3.12461	0.0150525	0.25764	-2.91227
FABP9	0.467876	2.57806	3.12413	0.0150631	0.25764	-2.91296
TCTN2	-0.535863	6.36224	-3.12389	0.0150682	0.25764	-2.91329
ZFP2	-0.435237	3.58624	-3.12385	0.0150693	0.25764	-2.91336
PKNOX1	-0.717698	6.62703	-3.12324	0.0150828	0.25764	-2.91423
TNNC2	0.556146	6.2203	3.12321	0.0150835	0.25764	-2.91428
UCHL3	0.456284	7.09838	3.12311	0.0150856	0.25764	-2.91441
PLAUR	0.492351	6.49995	3.1227	0.0150947	0.25764	-2.915
TMEM182	-0.526963	7.02824	-3.12231	0.0151034	0.25764	-2.91556
QDPR	0.433612	5.89785	3.12168	0.0151174	0.25764	-2.91647
OR7D2	0.537187	3.23456	3.12084	0.015136	0.25764	-2.91766
GCSH	-0.442966	5.66369	-3.11973	0.0151608	0.25764	-2.91926
HS3ST6	-0.486887	3.40862	-3.11937	0.0151686	0.25764	-2.91976
FAM13B	-0.440967	6.32194	-3.11935	0.0151693	0.25764	-2.9198
C14orf1	0.595594	9.24846	3.11814	0.0151961	0.257859	-2.92153
DEFB121	-0.488224	2.18462	-3.11758	0.0152086	0.257859	-2.92233
KIAA0232	0.609944	5.88777	3.1167	0.0152284	0.25797	-2.9236
LRRTM2	-0.589556	2.97278	-3.11546	0.0152561	0.258135	-2.92536
PCGF3	0.458755	7.87789	3.11508	0.0152646	0.258135	-2.92591
CMTM3	0.442897	7.07989	3.11071	0.0153629	0.259498	-2.93217
SPDL1	0.668604	5.38121	3.11032	0.0153719	0.259498	-2.93273
GALK1	0.479681	5.68497	3.1069	0.0154494	0.260379	-2.93764
GSTCD	0.633433	6.20647	3.10683	0.015451	0.260379	-2.93774
SLC35F5	-0.452756	8.01578	-3.10625	0.0154641	0.260379	-2.93856
BRF1	0.517218	5.85186	3.10483	0.0154965	0.260521	-2.94061
PREB	0.424894	6.34358	3.10446	0.0155049	0.260521	-2.94113
TFDP3	0.603892	3.00641	3.10412	0.0155126	0.260521	-2.94162
YTHDC1	-0.559203	6.27148	-3.10322	0.0155331	0.260641	-2.94291
OAZ3	0.45691	3.35964	3.1013	0.0155771	0.260728	-2.94566
WDR31	-0.729139	3.78819	-3.1011	0.0155816	0.260728	-2.94594
AGPAT5	-0.57321	6.40913	-3.10105	0.0155829	0.260728	-2.94602
TRAF3IP2	-0.48529	5.72323	-3.10066	0.0155918	0.260728	-2.94658
PLEKHG5	0.449409	6.06818	3.09909	0.0156278	0.260837	-2.94883
GPR37L1	0.551671	3.26843	3.09894	0.0156314	0.260837	-2.94905
RNF103-CHMP3	-0.439969	7.97158	-3.09863	0.0156384	0.260837	-2.94949
LAMA2	-0.559885	7.50657	-3.09751	0.0156643	0.260965	-2.9511
SEC11A	-0.453583	9.12916	-3.09714	0.0156729	0.260965	-2.95163
SLC43A2	0.609726	6.15625	3.09479	0.0157271	0.261378	-2.955
FAM72A	-0.478748	3.62994	-3.09442	0.0157356	0.261378	-2.95553
C15orf39	0.496719	4.51351	3.09418	0.0157412	0.261378	-2.95587
HTR1B	0.553215	3.47411	3.09288	0.0157714	0.261378	-2.95774
SLC25A46	-0.425586	8.25502	-3.09243	0.0157818	0.261378	-2.95838
MXI1	-0.540222	7.39261	-3.09208	0.01579	0.261378	-2.95889
LHFPL1	0.569513	2.49586	3.09201	0.0157915	0.261378	-2.95898
GGA3	0.622471	5.31877	3.09072	0.0158216	0.261518	-2.96084
GOLGA6B	-0.431854	3.98684	-3.08954	0.0158492	0.261518	-2.96254
STAG1	-0.437509	6.4155	-3.0894	0.0158524	0.261518	-2.96273
ZBTB20	-0.545744	8.3507	-3.0892	0.015857	0.261518	-2.96301
CYB5B	0.423243	8.77344	3.08877	0.0158671	0.261518	-2.96363
C3orf14	-0.421173	5.45971	-3.08755	0.0158957	0.261755	-2.96539
C4orf36	-0.442523	4.1672	-3.08701	0.0159083	0.261755	-2.96616
COL15A1	0.594875	5.60518	3.08289	0.0160051	0.262914	-2.97207
TAF9B	0.472	6.56878	3.08287	0.0160057	0.262914	-2.97211
ANGPTL2	-0.486747	7.68808	-3.08151	0.0160376	0.263132	-2.97405
XKRY2	-0.458557	3.02993	-3.08075	0.0160558	0.263132	-2.97515
ADM5	0.617676	4.16723	3.07993	0.0160751	0.263132	-2.97633
TRIM62	-0.439355	4.93224	-3.07967	0.0160813	0.263132	-2.9767
MRPS27	-0.710293	5.58919	-3.07945	0.0160864	0.263132	-2.97701
PSMB8-AS1	-0.465324	5.14085	-3.07717	0.0161407	0.263453	-2.98029
ZNF215	-0.520112	4.22067	-3.07695	0.0161459	0.263453	-2.9806
ARPIN	-0.50473	6.42983	-3.07692	0.0161466	0.263453	-2.98065
AKR1C3	-0.44988	8.75123	-3.07531	0.016185	0.263859	-2.98296
PCDHB12	-0.460753	5.65001	-3.07377	0.0162217	0.264153	-2.98517
GLTSCR2	-0.545658	5.5823	-3.07335	0.0162317	0.264153	-2.98577
RNF2	0.503282	6.30518	3.07285	0.0162437	0.264153	-2.98649
NUDT13	-0.44953	3.18968	-3.06899	0.0163366	0.264853	-2.99205
KIAA2013	-0.469306	6.40847	-3.06868	0.0163439	0.264853	-2.99248
CKMT1B	-0.445909	3.12674	-3.06763	0.0163692	0.264853	-2.99399
C7orf69	-0.601459	4.55363	-3.06712	0.0163816	0.264853	-2.99472
ERAS	0.424389	5.14484	3.06663	0.0163936	0.264853	-2.99544
MRPL23	-0.488239	5.1151	-3.06608	0.0164067	0.264853	-2.99622
PRPF38A	0.439195	7.064	3.06584	0.0164127	0.264853	-2.99657
GANC	-0.532751	5.56732	-3.06534	0.0164248	0.264853	-2.99729
MAGEC3	0.596293	2.65865	3.06472	0.0164398	0.264853	-2.99818
CEP68	-0.447586	6.54592	-3.06464	0.0164417	0.264853	-2.99829
FGF11	0.593382	5.60162	3.06446	0.0164462	0.264853	-2.99855
NUMA1	-0.51516	7.72867	-3.06431	0.0164498	0.264853	-2.99877
OCLN	-0.580974	4.49764	-3.06161	0.0165153	0.265689	-3.00264
LCE2A	-0.477695	4.40661	-3.05996	0.0165557	0.266119	-3.00502
KIAA1211L	0.501232	5.11239	3.05803	0.0166028	0.266657	-3.00779
USP2	0.562844	6.35865	3.05709	0.0166259	0.266672	-3.00914
ADGRF5	0.610194	3.04881	3.05625	0.0166466	0.266672	-3.01035
AQP8	-0.531399	3.98554	-3.05538	0.0166679	0.266672	-3.0116
RPA3	0.456821	3.90896	3.05475	0.0166835	0.266672	-3.01251
SNRNP27	0.497859	6.49794	3.05443	0.0166915	0.266672	-3.01297
TMUB1	0.559527	7.00228	3.05412	0.0166989	0.266672	-3.01341
ORAI1	0.422527	4.41495	3.05389	0.0167048	0.266672	-3.01375
FSHR	-0.754021	3.33802	-3.05316	0.0167227	0.266672	-3.01479
SOWAHC	0.607874	4.11989	3.05253	0.0167382	0.266672	-3.0157
TMEM181	0.419989	7.11864	3.0523	0.016744	0.266672	-3.01604
CDK2	0.484074	5.8927	3.05142	0.0167657	0.266672	-3.01729
XPO4	0.442384	5.94125	3.05133	0.0167679	0.266672	-3.01742
MRPL1	0.559372	5.51284	3.04915	0.016822	0.266996	-3.02056
PDLIM1	0.438333	8.00107	3.04892	0.0168277	0.266996	-3.02089
TMEM30A	-0.425271	8.54975	-3.04886	0.0168293	0.266996	-3.02098
CAMK2B	0.613087	4.20663	3.04689	0.0168782	0.267131	-3.02381
MASTL	-0.478829	4.03772	-3.04652	0.0168874	0.267131	-3.02434
CD52	-0.448621	2.96952	-3.04637	0.0168912	0.267131	-3.02456
AGT	0.569053	6.35713	3.04625	0.0168942	0.267131	-3.02473
GNAI1	-0.41389	7.84192	-3.04569	0.0169082	0.267131	-3.02554
USP38	0.475346	6.68585	3.04469	0.0169332	0.267131	-3.02698
ATP5SL	0.449773	6.82623	3.04433	0.0169424	0.267131	-3.0275
FAM122B	0.660454	5.31967	3.04364	0.0169596	0.267131	-3.02849
FGFBP2	0.567333	3.08376	3.04349	0.0169632	0.267131	-3.0287
MCTP1	-0.49769	2.42033	-3.04303	0.0169748	0.267131	-3.02937
HOXC6	-0.513993	5.81701	-3.04226	0.0169941	0.267149	-3.03047
CES3	-0.556126	5.98444	-3.04189	0.0170034	0.267149	-3.031
RNFT1	0.580921	5.18367	3.04045	0.0170398	0.267489	-3.03308
RNF122	0.666912	5.79393	3.03994	0.0170525	0.267489	-3.03381
WDR19	-0.543484	5.79811	-3.03921	0.017071	0.267564	-3.03487
ANOS1	0.607773	3.8519	3.03822	0.0170959	0.267739	-3.03628
UHMK1	-0.439261	7.86491	-3.03437	0.0171935	0.268465	-3.04183
OR2M4	-0.583237	2.77506	-3.0343	0.0171952	0.268465	-3.04193
ETV6	0.427155	7.08034	3.03411	0.0172002	0.268465	-3.04221
MZF1	-0.704544	4.20512	-3.03405	0.0172017	0.268465	-3.04229
DNAH17	0.468692	3.94709	3.03351	0.0172154	0.268465	-3.04307
LIPC	-0.464345	5.26829	-3.03271	0.0172357	0.268465	-3.04422
UMPS	0.564165	5.75016	3.03196	0.0172548	0.268465	-3.04529
DEFB107B	-0.431004	2.03906	-3.03166	0.0172627	0.268465	-3.04574
GP1BB	0.553499	6.87787	3.03152	0.0172661	0.268465	-3.04593
TYK2	-0.800026	6.15888	-3.03072	0.0172866	0.268471	-3.04709
NXPE3	0.499778	6.23274	3.03008	0.0173031	0.268471	-3.04801
NFYC	0.438386	6.84254	3.02989	0.0173078	0.268471	-3.04828
NDUFS7	0.567812	5.25446	3.02833	0.0173477	0.268876	-3.05052
GRID2IP	-0.551	2.62211	-3.02616	0.0174038	0.269024	-3.05366
MT3	-0.486457	5.80141	-3.02613	0.0174045	0.269024	-3.0537
WWC1	0.519184	4.64666	3.02593	0.0174096	0.269024	-3.05399
ZNF729	0.489046	2.8988	3.02543	0.0174224	0.269024	-3.0547
ZNF831	0.59318	3.15582	3.02496	0.0174346	0.269024	-3.05538
REV3L	-0.613326	6.43192	-3.02475	0.0174401	0.269024	-3.05569
FAM174B	0.465747	3.96698	3.02272	0.0174925	0.269321	-3.05861
ACRBP	-0.453095	2.9936	-3.02267	0.0174938	0.269321	-3.05868
SLX4	0.439186	5.41348	3.02163	0.0175208	0.269321	-3.06019
ALDH3B1	-0.441726	7.11379	-3.02152	0.0175235	0.269321	-3.06034
CYTH1	0.573838	5.78988	3.02103	0.0175363	0.269321	-3.06104
PPP1R12A	-0.504782	5.98654	-3.0208	0.0175422	0.269321	-3.06137
LDLRAD3	0.479729	7.18166	3.01816	0.017611	0.269834	-3.06519
SLC25A37	0.602849	6.14397	3.01765	0.0176242	0.269834	-3.06591
CCDC13	-0.410536	4.19596	-3.01716	0.017637	0.269834	-3.06662
DGAT1	0.449949	7.30648	3.01653	0.0176536	0.269834	-3.06753
HACD3	0.421366	9.24373	3.01632	0.0176591	0.269834	-3.06784
SETMAR	-0.504725	5.77623	-3.01544	0.0176819	0.269834	-3.06909
CLIC6	-0.440866	4.07389	-3.01539	0.0176834	0.269834	-3.06917
SCD	0.453696	9.29841	3.01473	0.0177007	0.269834	-3.07013
SOX12	0.497139	5.07803	3.01392	0.0177218	0.269834	-3.07129
CHRNA5	0.781413	3.5025	3.01366	0.0177288	0.269834	-3.07167
CD200R1	0.534404	1.81936	3.01364	0.0177293	0.269834	-3.0717
TMBIM1	-0.554509	7.55442	-3.01308	0.017744	0.269834	-3.07251
IGF2BP1	0.533087	6.52393	3.01264	0.0177555	0.269834	-3.07314
SLC4A11	0.59851	3.94387	3.01072	0.0178062	0.270393	-3.07591
FDFT1	0.496068	8.64248	3.00934	0.0178425	0.270499	-3.07789
HENMT1	0.652356	4.1283	3.00909	0.0178491	0.270499	-3.07825
SNX30	0.557272	5.17691	3.00853	0.0178639	0.270499	-3.07906
VN1R4	-0.674392	2.56647	-3.00835	0.0178687	0.270499	-3.07932
CMTM6	0.495605	6.64572	3.00719	0.0178994	0.270674	-3.08099
CCDC141	0.525869	4.70933	3.00573	0.0179383	0.270674	-3.08311
ADAMTS10	-0.466514	4.42135	-3.00547	0.0179451	0.270674	-3.08347
HCLS1	-0.645802	4.31655	-3.00442	0.017973	0.270674	-3.08498
SERPINE2	0.520234	11.5091	3.00434	0.0179751	0.270674	-3.0851
FZD7	0.491912	5.61357	3.00427	0.0179771	0.270674	-3.08521
ELL2	0.442102	9.01903	3.00426	0.0179774	0.270674	-3.08522
MGP	0.493332	4.60568	3.00338	0.0180008	0.270818	-3.08649
DLL1	0.680688	5.3622	3.00158	0.0180489	0.270943	-3.08909
OCLM	-0.555578	2.64772	-3.00108	0.0180622	0.270943	-3.0898
ZNF727	-0.433581	4.3351	-3.00003	0.0180903	0.270943	-3.09131
MUC6	-0.500709	3.24021	-2.99913	0.0181147	0.270943	-3.09263
MFAP1	0.505653	6.18735	2.9989	0.0181207	0.270943	-3.09295
TDP1	0.569666	5.76343	2.99821	0.0181392	0.270943	-3.09394
C10orf12	0.523887	5.262	2.99754	0.0181574	0.270943	-3.09492
DBNL	0.428	7.67897	2.99689	0.0181749	0.270943	-3.09585
CSRP2	0.602393	8.03711	2.99604	0.0181977	0.270943	-3.09707
AGTR1	-1.10379	3.85568	-2.99586	0.0182026	0.270943	-3.09733
UTRN	-0.50433	8.00696	-2.99578	0.0182049	0.270943	-3.09746
C1orf204	-0.568652	4.15712	-2.99445	0.0182408	0.270943	-3.09937
STARD7	0.411582	8.86552	2.99411	0.01825	0.270943	-3.09987
IL21R	0.551609	3.32581	2.99389	0.0182559	0.270943	-3.10018
CYP51A1	0.441817	8.54138	2.99375	0.0182596	0.270943	-3.10038
CREM	0.546512	6.32459	2.9929	0.0182826	0.270943	-3.1016
CCNY	0.407936	7.82462	2.99259	0.0182912	0.270943	-3.10206
RPA2	-0.531326	5.41936	-2.99226	0.0183002	0.270943	-3.10254
PPP1R14B	0.433722	10.2813	2.99208	0.018305	0.270943	-3.10279
IFT52	0.497975	6.49197	2.99182	0.018312	0.270943	-3.10317
BEX2	-0.517259	3.80185	-2.9914	0.0183235	0.270943	-3.10378
NUP58	0.592862	7.04334	2.99058	0.0183458	0.270943	-3.10496
PLCXD1	0.538369	3.43507	2.98984	0.018366	0.270943	-3.10603
KIAA0895	-0.580412	3.46228	-2.98939	0.0183781	0.270943	-3.10667
MUC20	-0.405641	3.00653	-2.98923	0.0183827	0.270943	-3.10691
VAX2	0.591824	5.20836	2.9891	0.0183861	0.270943	-3.10709
PSG9	-0.504896	3.72303	-2.9888	0.0183942	0.270943	-3.10752
AGBL1	-0.447835	2.12119	-2.98808	0.0184138	0.270943	-3.10856
ZNF420	-0.481512	5.27301	-2.98789	0.0184191	0.270943	-3.10884
C5orf22	0.460944	7.18238	2.98691	0.0184458	0.270943	-3.11025
PATE3	-0.544716	3.38784	-2.98691	0.018446	0.270943	-3.11026
CNTNAP1	0.538923	4.10669	2.98621	0.0184651	0.270943	-3.11126
COL24A1	-0.469889	3.86486	-2.98594	0.0184725	0.270943	-3.11165
FOLR3	-0.476032	5.49197	-2.98561	0.0184816	0.270943	-3.11213
BLOC1S2	0.407865	7.37212	2.98432	0.018517	0.271258	-3.11399
PVRL1	0.584562	4.97212	2.98274	0.0185604	0.271613	-3.11627
HOXD8	-0.410024	4.24134	-2.98243	0.0185691	0.271613	-3.11673
CIT	-0.622254	4.33606	-2.97975	0.0186431	0.272491	-3.12059
ATG4D	-0.508759	5.9807	-2.97767	0.0187007	0.273005	-3.12359
CA12	-0.815771	5.95954	-2.97704	0.0187182	0.273005	-3.1245
DPP4	-0.580227	5.54168	-2.97623	0.0187408	0.273005	-3.12568
CEP104	-0.468842	7.11086	-2.9751	0.0187723	0.273005	-3.12731
SLC35D1	0.41575	5.97033	2.97409	0.0188004	0.273005	-3.12876
DEPDC7	-0.58373	6.49345	-2.97374	0.0188102	0.273005	-3.12927
PPIH	0.541186	4.97427	2.97282	0.0188358	0.273005	-3.1306
SSBP3	0.45054	6.82841	2.97278	0.0188369	0.273005	-3.13065
PPIAL4A	-0.429383	3.30168	-2.97259	0.0188422	0.273005	-3.13093
MEGF11	-0.658982	3.12018	-2.97226	0.0188514	0.273005	-3.1314
PHYH	-0.452962	6.69538	-2.97226	0.0188516	0.273005	-3.13141
PPP1CA	0.414754	9.12024	2.97186	0.0188628	0.273005	-3.13199
ACTN2	0.416477	8.79622	2.9717	0.0188672	0.273005	-3.13221
CHAC1	0.74439	6.97725	2.97145	0.0188743	0.273005	-3.13258
NPM3	-0.429803	5.62414	-2.97021	0.0189091	0.273305	-3.13437
VPS25	0.488742	7.61345	2.96897	0.0189439	0.273606	-3.13616
ZNF354A	0.485177	6.3479	2.96821	0.0189653	0.273712	-3.13726
BASP1	0.434251	7.85148	2.96714	0.0189954	0.273746	-3.1388
GOSR1	0.463865	8.49652	2.96673	0.019007	0.273746	-3.13939
DDX55	0.534765	5.31318	2.96664	0.0190098	0.273746	-3.13954
INO80	-0.550723	5.80965	-2.96566	0.0190374	0.273909	-3.14095
TRANK1	0.490968	6.35017	2.96509	0.0190536	0.273909	-3.14177
ULK4	-0.439141	4.36669	-2.96475	0.0190632	0.273909	-3.14226
NDUFC2-KCTD14	0.449305	9.55966	2.96332	0.0191036	0.274288	-3.14432
CRYGC	-0.439363	4.80677	-2.96151	0.0191551	0.274664	-3.14694
ACOT7	0.545806	6.86718	2.96141	0.019158	0.274664	-3.14709
PHB	0.433667	8.89437	2.9607	0.0191783	0.274753	-3.14812
SYT17	-0.511905	3.54255	-2.95957	0.0192104	0.274857	-3.14974
EBPL	0.443894	7.22096	2.95945	0.0192138	0.274857	-3.14991
ENOX2	-0.47989	5.93722	-2.95791	0.019258	0.275288	-3.15215
POLE4	-0.417811	6.41078	-2.95709	0.0192815	0.275421	-3.15333
ZFP36L2	-0.514097	7.86891	-2.95328	0.0193909	0.275674	-3.15883
DDX51	-0.519629	4.80228	-2.95267	0.0194086	0.275674	-3.15972
CHCHD10	0.45309	8.39445	2.95257	0.0194116	0.275674	-3.15987
MAP3K9	-0.660811	3.39948	-2.95227	0.0194203	0.275674	-3.16031
CT47A10	-0.520837	4.48654	-2.95156	0.0194406	0.275674	-3.16132
CT47A12	-0.520837	4.48654	-2.95156	0.0194406	0.275674	-3.16132
CT47A2	-0.520837	4.48654	-2.95156	0.0194406	0.275674	-3.16132
CT47A3	-0.520837	4.48654	-2.95156	0.0194406	0.275674	-3.16132
CT47A6	-0.520837	4.48654	-2.95156	0.0194406	0.275674	-3.16132
CT47A9	-0.520837	4.48654	-2.95156	0.0194406	0.275674	-3.16132
ASB5	-0.412081	10.3844	-2.95075	0.0194641	0.275807	-3.1625
PEX13	-0.424955	6.71442	-2.9501	0.0194829	0.275835	-3.16344
MLLT4	0.685432	5.46083	2.94971	0.0194944	0.275835	-3.16401
TIMM17B	0.40139	7.94987	2.94871	0.0195232	0.276043	-3.16544
TTYH2	0.403293	5.21346	2.94757	0.0195565	0.276314	-3.1671
ABCC4	-0.507136	5.35224	-2.94424	0.0196536	0.27712	-3.17191
CCL26	-1.00403	3.80461	-2.94386	0.0196647	0.27712	-3.17246
HECTD3	-0.692839	6.35493	-2.94292	0.0196923	0.27712	-3.17383
SNRPB	0.427796	5.80991	2.94236	0.0197088	0.27712	-3.17464
SLAMF7	-0.548432	3.36453	-2.94094	0.0197503	0.27712	-3.17668
PCDH10	-0.501273	2.70897	-2.94053	0.0197626	0.27712	-3.17729
NRIP3	0.672222	4.3796	2.93968	0.0197875	0.27712	-3.17852
MAN2A1	0.597636	6.02347	2.9395	0.0197928	0.27712	-3.17878
AKIP1	0.462182	6.32194	2.93874	0.0198152	0.27712	-3.17988
YRDC	0.825381	5.94285	2.93838	0.0198259	0.27712	-3.1804
CHD4	0.440775	6.63319	2.93817	0.019832	0.27712	-3.1807
PRR5-ARHGAP8	0.507187	5.88532	2.9379	0.01984	0.27712	-3.18109
CLDN5	0.512023	4.64673	2.93759	0.0198493	0.27712	-3.18154
LYRM4	-0.586384	5.36784	-2.93752	0.0198514	0.27712	-3.18164
ACVR1	-0.402136	7.01485	-2.9372	0.0198608	0.27712	-3.18211
PDCD11	0.431384	6.11776	2.93705	0.0198652	0.27712	-3.18232
EVI5L	-0.420643	5.99192	-2.93686	0.0198709	0.27712	-3.1826
SRPK3	0.449192	5.64805	2.93644	0.0198833	0.27712	-3.18321
ARX	0.464189	4.97159	2.93642	0.0198836	0.27712	-3.18322
MVK	0.522357	5.21519	2.93468	0.0199354	0.277517	-3.18575
STX6	-0.535863	6.1495	-2.9345	0.0199406	0.277517	-3.186
LOC388282	0.495882	3.94768	2.93294	0.0199872	0.277546	-3.18827
ANKRD50	0.429276	6.03381	2.93268	0.0199949	0.277546	-3.18865
GPHA2	-0.46429	5.0712	-2.93265	0.0199958	0.277546	-3.18869
2002-03-01	0.556952	4.08068	2.93246	0.0200013	0.277546	-3.18896
CDC42EP1	0.449737	8.15114	2.93204	0.0200138	0.277546	-3.18957
ZRANB3	0.727159	3.17643	2.93044	0.0200617	0.277774	-3.19189
ROBO4	0.464556	5.1825	2.93035	0.0200643	0.277774	-3.19201
DOK4	0.610092	5.58642	2.92988	0.0200783	0.277774	-3.19269
TBC1D9B	-0.463905	7.52811	-2.92958	0.0200872	0.277774	-3.19312
ACBD7	-0.437252	3.33239	-2.92827	0.0201266	0.277957	-3.19502
GPR162	-0.485306	4.16856	-2.92669	0.0201741	0.277957	-3.19732
CARNMT1	0.439228	6.2266	2.9264	0.0201828	0.277957	-3.19773
SHC1	0.418538	8.79284	2.92549	0.0202101	0.277957	-3.19905
TRIM39	-0.431182	4.9577	-2.92538	0.0202136	0.277957	-3.19921
STRA8	-0.533269	2.81136	-2.92517	0.0202198	0.277957	-3.19951
AC007566.10	0.436515	3.28872	2.92432	0.0202455	0.277957	-3.20075
PPIAL4F	-0.420554	5.8172	-2.92429	0.0202464	0.277957	-3.20079
CFHR3	0.447327	3.2371	2.92409	0.0202525	0.277957	-3.20108
ANKRD29	-0.538109	4.90331	-2.92301	0.0202852	0.277957	-3.20265
SGCG	-0.557617	6.89493	-2.92271	0.0202942	0.277957	-3.20308
RING1	0.580758	5.59618	2.92253	0.0202994	0.277957	-3.20333
SNX33	-0.528365	5.58368	-2.92188	0.0203193	0.277957	-3.20428
NCBP2	-0.398816	8.28158	-2.92171	0.0203244	0.277957	-3.20453
KLHL17	-0.429643	4.92463	-2.92106	0.0203442	0.277957	-3.20547
PPP1R3A	-0.439368	3.26569	-2.92073	0.0203541	0.277957	-3.20595
LSM7	0.497651	5.27811	2.92038	0.0203648	0.277957	-3.20645
CUL5	-0.435201	7.70202	-2.91975	0.0203839	0.277957	-3.20736
ALPPL2	-0.608553	3.78626	-2.91968	0.0203859	0.277957	-3.20746
VSX1	-0.439978	3.91592	-2.91943	0.0203937	0.277957	-3.20783
WDR13	0.517235	5.87873	2.91879	0.0204131	0.277957	-3.20875
PLEKHG2	0.452683	4.8314	2.9181	0.0204339	0.277957	-3.20975
CCL2	0.647265	10.0396	2.91756	0.0204507	0.277957	-3.21054
CD109	-0.49636	6.3473	-2.91743	0.0204546	0.277957	-3.21073
MAGEC1	0.76599	3.26639	2.91735	0.0204569	0.277957	-3.21084
ASGR2	0.460102	3.39864	2.91577	0.0205051	0.278261	-3.21312
HS3ST4	-0.512117	3.39784	-2.91568	0.0205078	0.278261	-3.21325
SLC25A40	-0.558543	5.13601	-2.91427	0.0205513	0.278657	-3.21531
SPECC1	0.517608	6.34112	2.91308	0.0205875	0.278706	-3.21702
RFWD2	0.446832	5.28213	2.91263	0.0206013	0.278706	-3.21767
KDM7A	0.762647	4.70677	2.91241	0.0206082	0.278706	-3.21799
TNFRSF9	1.58128	4.9756	2.91228	0.020612	0.278706	-3.21818
AIM2	-0.807453	2.89724	-2.91107	0.0206495	0.279019	-3.21994
NTSR2	-0.449258	2.58948	-2.91056	0.0206652	0.279037	-3.22068
VTN	0.455391	4.39765	2.9098	0.0206884	0.279158	-3.22177
GAREM1	-0.472409	4.59638	-2.90828	0.0207357	0.279452	-3.22398
GATM	0.670501	3.84902	2.90817	0.0207389	0.279452	-3.22413
STK26	-0.710905	5.07315	-2.90751	0.0207594	0.279535	-3.2251
LOC100134391	-0.421422	2.63427	-2.90589	0.0208098	0.279786	-3.22745
TOR1A	0.400223	8.60206	2.90565	0.020817	0.279786	-3.22779
BUB1	-0.724244	4.55593	-2.90474	0.0208453	0.279786	-3.2291
PRRT4	0.657477	4.68358	2.90416	0.0208634	0.279786	-3.22995
GDE1	-0.404582	7.90755	-2.90371	0.0208773	0.279786	-3.23059
NSDHL	0.465538	6.96234	2.90364	0.0208796	0.279786	-3.2307
USP18	0.580595	8.33859	2.90329	0.0208905	0.279786	-3.23121
EXTL3	0.458668	5.75312	2.90265	0.0209105	0.279786	-3.23214
SC5D	0.456674	8.05972	2.90246	0.0209165	0.279786	-3.23241
RALA	0.410256	7.89563	2.90148	0.0209469	0.279786	-3.23383
SLFN5	-0.424282	9.0302	-2.9013	0.0209527	0.279786	-3.2341
ALDH6A1	-0.438445	4.32173	-2.90117	0.0209567	0.279786	-3.23428
TPM1	0.425746	10.2077	2.90092	0.0209646	0.279786	-3.23465
ANXA6	0.40245	8.99987	2.89935	0.0210137	0.280204	-3.23692
RABGAP1L	0.426669	6.51996	2.89871	0.0210339	0.280204	-3.23785
SPINK13	-0.916503	3.30225	-2.89855	0.021039	0.280204	-3.23809
RXFP1	-0.570027	2.39779	-2.89709	0.0210849	0.280593	-3.2402
NDUFB3	0.459189	6.95299	2.8967	0.021097	0.280593	-3.24076
RSU1	0.423003	10.2855	2.89434	0.0211716	0.281293	-3.24419
TIMM8A	0.677514	5.75553	2.89412	0.0211785	0.281293	-3.2445
CCNK	0.42797	7.869	2.89279	0.0212207	0.281662	-3.24644
ACPP	0.562428	2.41108	2.89181	0.0212516	0.281802	-3.24785
SCARA3	-0.789106	5.57468	-2.89118	0.0212718	0.281802	-3.24877
ARMC6	0.411272	5.65001	2.89109	0.0212746	0.281802	-3.2489
TMEM135	0.508376	4.98172	2.8903	0.0212996	0.281902	-3.25004
MIP	-0.587252	2.94513	-2.88994	0.0213111	0.281902	-3.25056
TUFT1	0.440089	6.89069	2.88766	0.0213839	0.282646	-3.25387
FAM155B	0.523491	4.1218	2.88727	0.0213963	0.282646	-3.25444
NEK10	-0.761083	4.66767	-2.88642	0.0214235	0.28275	-3.25567
CST11	0.411981	2.57033	2.88583	0.0214425	0.28275	-3.25653
PPT2	0.905885	6.54544	2.88409	0.0214983	0.28275	-3.25905
TOMM40L	0.561466	4.61043	2.88405	0.0214995	0.28275	-3.25911
CARD9	0.914338	3.56467	2.88367	0.0215116	0.28275	-3.25965
MON1B	-0.407774	5.68868	-2.88356	0.0215153	0.28275	-3.25982
EIF4G2	-0.394819	8.77212	-2.88351	0.0215168	0.28275	-3.25989
FAM198A	0.469401	3.06469	2.88341	0.0215202	0.28275	-3.26004
AKR1C2	-0.629379	6.98913	-2.88219	0.0215594	0.283074	-3.26181
NPNT	0.485205	8.25312	2.88049	0.0216143	0.283604	-3.26427
POGLUT1	0.546078	6.11494	2.87921	0.0216557	0.283939	-3.26613
LZTFL1	-0.400723	5.51303	-2.87843	0.021681	0.283939	-3.26726
AASDH	0.479215	5.03747	2.87835	0.0216835	0.283939	-3.26738
TCHH	-0.430131	1.97821	-2.87778	0.0217021	0.283991	-3.26821
ANKH	0.605689	8.00084	2.87657	0.0217412	0.284312	-3.26995
JPH1	-0.468486	4.18537	-2.87503	0.0217914	0.284626	-3.27219
HOXA13	-0.504673	4.03298	-2.87479	0.0217992	0.284626	-3.27254
CDY1	0.64138	3.27068	2.87428	0.0218158	0.284626	-3.27328
CALML3	-0.549906	4.90448	-2.87389	0.0218285	0.284626	-3.27384
GDAP2	-0.414144	6.77718	-2.8734	0.0218444	0.284626	-3.27455
CHI3L2	0.755112	5.42211	2.87315	0.0218528	0.284626	-3.27492
TP53INP2	0.40664	6.03311	2.87189	0.0218939	0.284806	-3.27675
INHBE	0.407023	3.99374	2.87169	0.0219004	0.284806	-3.27704
TDRP	-0.510431	3.00239	-2.87073	0.0219318	0.284806	-3.27842
HDAC1	0.479063	6.85972	2.87059	0.0219367	0.284806	-3.27864
ARFIP1	-0.449099	6.84771	-2.86988	0.02196	0.284806	-3.27967
PODXL	0.722172	7.70784	2.8697	0.0219657	0.284806	-3.27992
ATP2A1	-0.597167	4.05479	-2.86961	0.0219689	0.284806	-3.28006
PLEK	-0.738054	2.62572	-2.86867	0.0219995	0.284835	-3.28142
IFIT1B	-0.448524	2.99477	-2.86818	0.0220159	0.284835	-3.28214
CTDSP2	0.474121	7.45782	2.86767	0.0220326	0.284835	-3.28288
RIN3	-0.459488	4.35995	-2.86755	0.0220365	0.284835	-3.28304
CASP2	-0.505069	5.89613	-2.86689	0.0220584	0.284835	-3.28401
CNN3	0.392462	10.3959	2.86688	0.0220587	0.284835	-3.28402
EXOSC5	-0.486589	6.13784	-2.86579	0.0220948	0.284911	-3.28561
C2CD2	0.429775	6.2165	2.86572	0.0220968	0.284911	-3.2857
PPP1R7	0.404913	7.87773	2.86537	0.0221084	0.284911	-3.28621
C11orf42	-0.528931	3.59238	-2.86457	0.022135	0.285065	-3.28737
CARS2	-0.463465	7.20939	-2.86338	0.0221746	0.285386	-3.28911
GOT2	0.401474	8.17364	2.8621	0.022217	0.285501	-3.29096
LOC654841	-0.478044	3.27655	-2.86199	0.0222205	0.285501	-3.29111
PSMG1	0.437479	5.37743	2.86178	0.0222275	0.285501	-3.29142
SLC9A8	-0.418772	5.9829	-2.86018	0.0222809	0.285811	-3.29375
GOLGA8M	-0.618112	3.37366	-2.85981	0.0222931	0.285811	-3.29428
BCORL1	0.395523	5.44538	2.85938	0.0223075	0.285811	-3.2949
CHST13	-0.411338	4.16426	-2.8593	0.0223102	0.285811	-3.29502
FAM3C2	-0.400668	9.23451	-2.85735	0.0223755	0.286174	-3.29786
PKP1	0.941949	5.36168	2.85703	0.0223861	0.286174	-3.29832
LY96	-0.62795	4.84696	-2.85668	0.0223978	0.286174	-3.29882
LIG1	0.493578	3.96298	2.85632	0.0224101	0.286174	-3.29935
C9orf114	0.515317	4.70151	2.85626	0.0224119	0.286174	-3.29943
COL5A3	-0.473603	4.41594	-2.85557	0.0224351	0.2862	-3.30044
GPR171	-0.561041	2.64754	-2.85425	0.0224796	0.2862	-3.30236
GCNT1	-0.471305	5.13903	-2.85425	0.0224797	0.2862	-3.30236
DNER	-0.484713	4.04789	-2.85411	0.0224842	0.2862	-3.30256
DNAJA2	-0.484494	8.27685	-2.85402	0.0224874	0.2862	-3.30269
GP1BA	-0.496396	3.56752	-2.85283	0.0225273	0.286448	-3.30441
SLC25A13	0.552415	6.21091	2.85237	0.0225428	0.286448	-3.30508
LDLR	-0.465112	7.37335	-2.85213	0.0225509	0.286448	-3.30543
TMEM241	0.449341	5.98542	2.85077	0.0225971	0.286848	-3.30742
C3orf67	-0.96892	3.23749	-2.85001	0.0226227	0.286986	-3.30851
CATSPER3	0.470105	2.65165	2.8493	0.0226468	0.287105	-3.30954
SRSF2	0.417801	7.49591	2.84707	0.0227226	0.287879	-3.31279
PHGR1	-0.465646	4.86369	-2.84541	0.0227791	0.288407	-3.31519
CLSPN	-0.419287	3.44533	-2.84439	0.022814	0.288661	-3.31668
OR52K2	0.452388	4.12931	2.84336	0.0228492	0.288849	-3.31817
GRASP	-0.388812	7.36418	-2.84309	0.0228584	0.288849	-3.31856
EIF3J	0.441628	7.54894	2.84225	0.0228871	0.288927	-3.31978
GRHL3	-0.562241	3.02088	-2.84171	0.0229057	0.288927	-3.32057
MAP3K12	-0.672812	5.94099	-2.84127	0.0229208	0.288927	-3.32121
GPR27	0.498128	4.48863	2.84085	0.0229354	0.288927	-3.32183
SPTBN4	-0.769607	4.4725	-2.84043	0.0229497	0.288927	-3.32243
ATP6V1E2	-0.512062	2.87616	-2.83977	0.0229723	0.288927	-3.32338
SULT1A1	0.441247	4.4586	2.83957	0.0229795	0.288927	-3.32369
NINJ2	0.494049	6.16805	2.83946	0.0229831	0.288927	-3.32384
CCDC30	-0.657289	2.71541	-2.83866	0.0230105	0.289085	-3.325
GPX4	-0.443378	9.92943	-2.83805	0.0230316	0.289163	-3.32588
PRG4	-0.550758	4.35512	-2.83717	0.0230622	0.289294	-3.32717
UAP1L1	0.639218	6.587	2.8367	0.0230783	0.289294	-3.32785
TIMM22	0.385961	7.31952	2.83646	0.0230866	0.289294	-3.32819
ERCC6	-0.392989	6.92103	-2.83502	0.0231366	0.289735	-3.33029
HNRNPF	-0.475438	5.31812	-2.83319	0.0232002	0.290194	-3.33295
PAPPA	0.59189	6.49337	2.83311	0.023203	0.290194	-3.33307
PRPS1L1	0.393697	3.19703	2.83229	0.0232316	0.290365	-3.33426
R3HDM2	-0.488437	6.3359	-2.83119	0.0232698	0.290657	-3.33586
CPD	-0.487845	6.22371	-2.83004	0.0233099	0.290811	-3.33752
RP1-122P22.2	-0.466781	6.18143	-2.82991	0.0233145	0.290811	-3.33772
FRMPD3-AS1	-0.653702	1.98381	-2.82955	0.0233269	0.290811	-3.33823
ZNF736	0.423344	6.47306	2.82899	0.0233466	0.290843	-3.33905
MMP14	0.414762	10.0135	2.82856	0.0233616	0.290843	-3.33967
MYH11	-0.494323	4.13787	-2.82812	0.0233773	0.290843	-3.34032
TECPR1	0.482016	4.93039	2.82778	0.0233891	0.290843	-3.34081
RCAN2	-0.39865	7.36542	-2.82716	0.0234107	0.290854	-3.34171
CYBRD1	-0.432956	10.8422	-2.8269	0.0234199	0.290854	-3.34209
NPAS1	-0.729979	3.79488	-2.82555	0.0234675	0.291118	-3.34405
GOLGA8F	-0.600047	4.78628	-2.82545	0.023471	0.291118	-3.3442
SLC4A4	0.440453	6.33742	2.82477	0.0234949	0.291229	-3.34519
ZNF449	-0.623175	5.46664	-2.8235	0.0235396	0.291598	-3.34703
OR4F21	-0.417268	1.97236	-2.82242	0.0235779	0.291887	-3.34861
ROPN1B	-0.494289	3.76554	-2.821	0.0236282	0.292155	-3.35067
CLSTN2	0.548248	7.32608	2.82096	0.0236295	0.292155	-3.35072
GDPGP1	0.876672	4.6605	2.81797	0.0237359	0.292628	-3.35508
PRICKLE1	0.465928	6.88786	2.8177	0.0237454	0.292628	-3.35547
FOXD1	-0.466457	4.50513	-2.81752	0.023752	0.292628	-3.35573
FBXL18	0.451768	5.60127	2.81713	0.0237657	0.292628	-3.35629
COL4A2	0.409911	7.62591	2.8169	0.023774	0.292628	-3.35663
DGKI	0.471159	5.49366	2.81643	0.0237906	0.292628	-3.35731
SEC24D	-0.459362	8.31048	-2.81639	0.0237921	0.292628	-3.35737
NFAT5	0.423943	7.24398	2.81633	0.0237944	0.292628	-3.35746
CITED2	-0.450669	9.96762	-2.81609	0.0238029	0.292628	-3.35781
LRRC8B	-0.559069	4.26646	-2.8151	0.0238383	0.292791	-3.35925
MOGS	0.409324	6.62285	2.81488	0.0238462	0.292791	-3.35957
RIC1	0.540051	6.57721	2.81388	0.0238818	0.293044	-3.36102
SPSB1	0.409241	7.17672	2.81008	0.0240184	0.293394	-3.36654
CDK6	0.412998	7.48691	2.80997	0.0240226	0.293394	-3.36671
PARP6	0.514334	6.90265	2.80974	0.0240307	0.293394	-3.36704
SLC11A2	0.744146	5.23882	2.80902	0.024057	0.293394	-3.36809
FAM200B	-0.419858	8.26583	-2.80883	0.0240638	0.293394	-3.36837
LY6G6E	0.581209	4.11006	2.80882	0.024064	0.293394	-3.36838
SPTY2D1	-0.471343	5.30883	-2.80825	0.0240847	0.293394	-3.36921
G3BP2	-0.451883	9.87613	-2.8082	0.0240866	0.293394	-3.36929
LRRC4	-0.392876	4.15439	-2.80819	0.0240867	0.293394	-3.36929
BAMBI	-0.76096	5.51567	-2.80791	0.0240971	0.293394	-3.36971
DTWD1	-0.442797	6.06383	-2.80761	0.0241079	0.293394	-3.37014
TMEM57	0.388891	7.17606	2.80759	0.0241085	0.293394	-3.37017
COLGALT1	0.429481	8.67301	2.80749	0.0241122	0.293394	-3.37032
B3GNT2	0.480033	5.7439	2.80699	0.0241302	0.293394	-3.37104
STX3	0.468651	6.21117	2.80683	0.024136	0.293394	-3.37127
BOD1L2	0.398614	3.701	2.80581	0.0241729	0.293659	-3.37275
HCG9	-0.543244	4.3891	-2.80423	0.0242304	0.294056	-3.37505
CIC	-0.429757	5.46156	-2.80408	0.0242358	0.294056	-3.37527
RGL1	-0.493606	6.1974	-2.80326	0.0242659	0.294239	-3.37647
ASTN1	0.509236	3.19942	2.80251	0.0242933	0.294388	-3.37756
FMO2	-0.592473	2.82085	-2.80182	0.0243184	0.294439	-3.37857
CRISPLD2	1.05144	4.97943	2.80156	0.0243277	0.294439	-3.37893
NWD1	-0.419572	1.95724	-2.8007	0.0243592	0.294593	-3.38019
RNF215	-0.615304	3.98189	-2.80039	0.0243707	0.294593	-3.38064
HSF2	-0.497723	6.37762	-2.79936	0.0244082	0.294646	-3.38213
RP11-10L7.1	-0.433509	4.45395	-2.79912	0.0244172	0.294646	-3.38249
LAMA3	-0.425625	6.01139	-2.79903	0.0244204	0.294646	-3.38262
SNX21	-0.459488	6.23749	-2.79774	0.0244679	0.294788	-3.3845
KCTD16	-0.919957	2.90289	-2.79761	0.0244724	0.294788	-3.38468
IRF7	0.416013	5.51427	2.79748	0.0244775	0.294788	-3.38488
JADE2	-0.557331	5.60528	-2.79586	0.0245372	0.295157	-3.38724
LDHD	-0.39902	4.42259	-2.79582	0.0245384	0.295157	-3.38729
GALM	-0.442672	6.00682	-2.79499	0.024569	0.295343	-3.38849
SLC34A1	0.417951	4.14431	2.79275	0.0246521	0.295986	-3.39176
ASB6	0.427306	6.14045	2.79249	0.0246615	0.295986	-3.39213
LACC1	-0.493373	7.11072	-2.79232	0.024668	0.295986	-3.39239
NKAIN3	-0.481531	3.24835	-2.79158	0.0246955	0.296133	-3.39347
ZNF165	0.501784	2.41911	2.79048	0.0247362	0.296439	-3.39506
PLP2	0.382482	9.72135	2.7894	0.0247763	0.296618	-3.39663
ZNF821	0.551221	2.54338	2.7892	0.0247839	0.296618	-3.39693
SPTLC3	-0.502882	6.03677	-2.78885	0.0247968	0.296618	-3.39743
IFNA13	0.476118	3.50375	2.78665	0.0248791	0.296814	-3.40064
PNPLA5	0.413465	3.48413	2.78646	0.0248861	0.296814	-3.40091
ZNF438	-0.554141	6.13541	-2.78577	0.0249119	0.296814	-3.40191
IRX1	0.540712	3.90275	2.7854	0.0249259	0.296814	-3.40246
SLC10A4	-0.438579	2.10067	-2.78501	0.0249403	0.296814	-3.40302
IL7R	0.950655	5.81936	2.7846	0.0249558	0.296814	-3.40362
SMAP2	0.412659	7.16049	2.78459	0.0249563	0.296814	-3.40364
P2RX4	0.441662	6.31169	2.78446	0.0249611	0.296814	-3.40382
IL36RN	-0.517585	3.25431	-2.78435	0.0249651	0.296814	-3.40398
RGP1	-0.436233	6.27768	-2.78435	0.0249654	0.296814	-3.40399
RAPGEF2	-0.422058	5.00144	-2.78198	0.0250543	0.29769	-3.40743
TFPI2	0.617444	7.84395	2.77979	0.0251369	0.298489	-3.41062
NPHP1	-0.439873	3.63684	-2.77864	0.0251804	0.29856	-3.41229
DYNC1I1	0.450417	4.03074	2.77793	0.0252074	0.29856	-3.41333
NACC2	-0.46546	5.14399	-2.77746	0.0252252	0.29856	-3.41401
EMC2	-0.386999	7.62125	-2.7773	0.0252311	0.29856	-3.41424
TBCCD1	0.450279	5.45269	2.77723	0.0252339	0.29856	-3.41435
SH2B3	0.443845	5.01637	2.77721	0.0252347	0.29856	-3.41438
ZBTB47	-0.459543	6.80069	-2.77621	0.0252727	0.298807	-3.41583
LACTB	-0.419407	6.64067	-2.77585	0.0252862	0.298807	-3.41635
TPM3	0.391849	11.4063	2.77441	0.0253412	0.299188	-3.41845
F7	-0.404576	4.91667	-2.7742	0.0253492	0.299188	-3.41876
GLIPR2	0.416439	7.84539	2.77351	0.0253757	0.299319	-3.41977
ATP13A5	-0.801172	3.09897	-2.77297	0.025396	0.299378	-3.42054
FKBP4	-0.422607	6.81668	-2.77085	0.0254774	0.300157	-3.42364
SLCO3A1	0.388878	6.07449	2.76922	0.02554	0.300552	-3.42601
TMEM81	0.409115	4.78478	2.76917	0.0255418	0.300552	-3.42608
GPR21	-0.461258	5.63375	-2.76705	0.0256235	0.301331	-3.42917
ZBTB7C	0.594939	3.88136	2.76575	0.0256737	0.301636	-3.43107
ILK	0.406524	9.37067	2.76557	0.0256804	0.301636	-3.43132
NAP1L3	0.427	5.39277	2.7627	0.0257918	0.302763	-3.43551
ZNF81	0.665989	5.34459	2.76162	0.0258335	0.302936	-3.43707
UXS1	0.515496	6.55427	2.76152	0.0258376	0.302936	-3.43722
ICMT	0.384983	8.918	2.76071	0.0258691	0.303122	-3.4384
TAAR2	-0.399128	2.97028	-2.75946	0.0259178	0.303511	-3.44022
SSTR1	-0.40331	4.53939	-2.75872	0.0259466	0.303666	-3.4413
RTN4RL1	-0.408612	4.14355	-2.7582	0.0259668	0.30372	-3.44205
FRMPD1	0.57271	5.1292	2.757	0.026014	0.304089	-3.4438
RBM22	0.452829	8.02671	2.75551	0.0260726	0.304266	-3.44598
KMT2E	-0.390678	6.81332	-2.75499	0.0260927	0.304266	-3.44672
TXNRD2	-0.53324	6.08182	-2.75397	0.0261329	0.304266	-3.44821
IRF8	-0.522354	2.07481	-2.75394	0.0261343	0.304266	-3.44827
C2orf81	-0.464199	4.20884	-2.75378	0.0261404	0.304266	-3.44849
KRT32	-0.499866	3.27824	-2.75375	0.0261416	0.304266	-3.44853
LINC01599	-0.601329	4.78415	-2.7537	0.0261436	0.304266	-3.44861
DZIP1	0.522187	5.17174	2.75344	0.0261539	0.304266	-3.44899
VARS2	0.483524	4.17083	2.75275	0.0261809	0.304398	-3.44999
RBM46	-0.643152	2.17686	-2.75033	0.0262765	0.304989	-3.45352
NKAIN1	0.60271	3.51602	2.75032	0.0262771	0.304989	-3.45354
SOCS2	0.632588	5.10023	2.74974	0.0262999	0.304989	-3.45438
AP3D1	0.39488	7.19316	2.74964	0.0263041	0.304989	-3.45453
KCTD5	0.425799	8.498	2.74949	0.0263099	0.304989	-3.45474
PNLIPRP1	-0.503312	2.79619	-2.74796	0.0263706	0.305305	-3.45697
MMP1	-0.656879	6.84495	-2.74789	0.0263734	0.305305	-3.45707
TRAPPC1	0.458156	8.91773	2.74762	0.0263841	0.305305	-3.45747
TUT1	-0.548727	5.3916	-2.74641	0.0264321	0.305531	-3.45922
ITIH3	-0.499952	3.27012	-2.74634	0.0264351	0.305531	-3.45933
CNIH4	-0.459681	7.81552	-2.7451	0.0264846	0.305922	-3.46114
KCNC1	-0.995768	3.76408	-2.74466	0.0265019	0.305941	-3.46177
EFHC1	-0.54951	5.68119	-2.74349	0.0265488	0.306301	-3.46348
NPBWR2	0.386336	2.5659	2.74304	0.0265666	0.306326	-3.46413
TRPC5OS	0.581185	2.68313	2.74196	0.0266101	0.306645	-3.46571
MCM10	-0.383133	3.96852	-2.74142	0.0266316	0.306709	-3.46649
XKR8	-0.466547	6.20624	-2.74104	0.0266471	0.306709	-3.46706
CYB5D2	-0.384367	4.51406	-2.73998	0.0266894	0.306927	-3.46859
ZYG11B	-0.410874	7.20947	-2.73978	0.0266975	0.306927	-3.46888
ZBBX	-0.460293	2.03757	-2.73888	0.0267337	0.307162	-3.47019
SBK2	0.632496	4.03712	2.7381	0.0267655	0.307259	-3.47134
XRN2	-0.397612	7.75442	-2.73789	0.0267736	0.307259	-3.47164
DCAF4L2	-0.636213	2.39341	-2.73719	0.0268021	0.307405	-3.47266
TRIM14	0.519305	7.28956	2.73581	0.0268579	0.307825	-3.47467
KIAA1161	0.539499	5.07325	2.7355	0.0268703	0.307825	-3.47512
NDUFS4	0.394758	7.49864	2.73306	0.0269695	0.308559	-3.47868
NME4	-0.37133	8.94542	-2.73213	0.0270072	0.308559	-3.48003
HYAL1	-0.426361	4.31263	-2.73104	0.0270519	0.308559	-3.48163
MECR	0.567398	4.73353	2.72987	0.0270993	0.308559	-3.48332
RDH5	-0.770118	6.96971	-2.72972	0.0271058	0.308559	-3.48355
MCRS1	0.423494	6.5857	2.7295	0.0271146	0.308559	-3.48387
MTHFD1L	0.413454	7.47114	2.72944	0.027117	0.308559	-3.48395
DHX58	-0.533105	6.9471	-2.72942	0.027118	0.308559	-3.48399
KCTD21	0.569436	5.57843	2.7292	0.0271268	0.308559	-3.4843
TMPO	0.38442	6.38174	2.72908	0.0271317	0.308559	-3.48448
SMG6	0.568888	7.23239	2.72896	0.0271367	0.308559	-3.48465
C6orf222	-0.493751	3.06477	-2.72856	0.0271531	0.308559	-3.48524
HBZ	0.407952	2.55781	2.72855	0.0271533	0.308559	-3.48525
ASUN	0.375243	7.36261	2.72849	0.0271559	0.308559	-3.48534
VAV1	-0.512651	4.99756	-2.72687	0.0272222	0.308954	-3.4877
KLHL21	-0.507828	6.236	-2.72687	0.0272224	0.308954	-3.4877
CT47A5	-0.631776	2.30218	-2.72543	0.0272816	0.309445	-3.4898
SLC4A1AP	0.434311	7.40609	2.72416	0.027334	0.30963	-3.49166
PCDH8	0.541111	2.26807	2.72307	0.0273789	0.30963	-3.49324
PATL1	-0.456731	7.04371	-2.72301	0.0273812	0.30963	-3.49332
PABPC4L	-0.534451	4.80355	-2.723	0.0273818	0.30963	-3.49334
PCID2	-0.399973	6.70462	-2.72246	0.0274042	0.30963	-3.49413
PLEKHD1	0.453476	3.68576	2.72234	0.0274089	0.30963	-3.4943
KLHL31	0.407737	4.73677	2.72143	0.0274468	0.30963	-3.49564
SEMA4B	0.662953	5.07813	2.72111	0.0274599	0.30963	-3.49609
FLRT3	0.596088	5.65641	2.72085	0.0274707	0.30963	-3.49648
EFCAB5	-0.523495	3.37605	-2.7201	0.027502	0.30963	-3.49758
OR5W2	-0.540668	2.10263	-2.72	0.0275059	0.30963	-3.49772
NADSYN1	-0.403587	4.79639	-2.71939	0.0275311	0.30963	-3.4986
APOA4	0.53674	4.92287	2.71932	0.0275342	0.30963	-3.49871
WFDC13	-0.395758	2.92177	-2.71909	0.0275439	0.30963	-3.49905
MAGED2	0.395813	8.42895	2.71908	0.0275443	0.30963	-3.49906
MAP2K4	0.407506	7.72219	2.71889	0.027552	0.30963	-3.49933
TMEM106A	0.442475	5.3468	2.71834	0.0275748	0.309709	-3.50013
AIF1	-0.427868	2.34487	-2.71755	0.027608	0.309769	-3.50129
ZBTB8B	0.510321	3.81391	2.71745	0.027612	0.309769	-3.50143
MPPED2	0.578952	3.42972	2.71638	0.0276564	0.309821	-3.50299
PCDHB13	0.576822	4.88649	2.71622	0.0276631	0.309821	-3.50322
ANPEP	0.454638	9.49755	2.7162	0.0276643	0.309821	-3.50326
NCMAP	0.383572	4.5009	2.7158	0.0276809	0.309829	-3.50384
ZNF79	0.423663	5.22277	2.71521	0.0277053	0.309857	-3.50469
ZBTB16	-0.493041	3.63035	-2.71498	0.0277152	0.309857	-3.50503
VILL	0.444675	4.37695	2.71418	0.0277484	0.309974	-3.50619
SIAH3	-0.393283	2.94798	-2.7135	0.0277771	0.309974	-3.50719
C2orf78	-0.616034	2.24538	-2.71337	0.0277826	0.309974	-3.50738
FBLL1	-0.387873	4.2192	-2.71321	0.0277893	0.309974	-3.50761
TUBA1B	0.377901	11.8465	2.71239	0.0278238	0.310182	-3.50881
ZNF300	-0.415273	4.30565	-2.7116	0.027857	0.310374	-3.50997
ATP10A	0.552416	6.32392	2.71015	0.0279177	0.310874	-3.51207
DENND2A	-0.455363	5.33662	-2.70919	0.0279584	0.311148	-3.51347
ATP7A	0.466435	4.15278	2.70864	0.0279817	0.311231	-3.51428
BOD1L1	-0.397215	5.87148	-2.70755	0.0280276	0.311511	-3.51586
CPPED1	-0.464054	7.10275	-2.70683	0.0280582	0.311511	-3.51691
GRB10	0.486207	5.80243	2.7066	0.028068	0.311511	-3.51726
LINC00525	-0.379938	3.75649	-2.70653	0.0280708	0.311511	-3.51735
ASH1L-AS1	-0.439381	4.48029	-2.70587	0.028099	0.311615	-3.51832
COA6	0.390368	6.45221	2.70556	0.0281122	0.311615	-3.51877
SLC7A6	0.404736	6.56416	2.70482	0.0281435	0.311786	-3.51985
TSLP	-0.546291	4.17406	-2.70165	0.0282783	0.312925	-3.52446
UCP3	0.533243	4.07181	2.70158	0.0282815	0.312925	-3.52457
ATPAF1	-0.505575	5.30307	-2.70127	0.0282946	0.312925	-3.52502
ZER1	-0.443041	7.25151	-2.70066	0.0283206	0.313036	-3.52591
PLSCR4	-0.463439	6.57228	-2.69987	0.0283545	0.313233	-3.52706
OGFOD2	0.667196	4.50556	2.69673	0.0284893	0.314544	-3.53164
CNOT8	0.37826	8.25787	2.69628	0.0285086	0.314579	-3.53229
GAN	0.405467	5.04495	2.69574	0.028532	0.314657	-3.53309
MFSD9	0.473177	4.6969	2.69537	0.028548	0.314657	-3.53363
GLYR1	0.378322	7.8793	2.69332	0.0286365	0.314744	-3.53661
EI24	0.384575	7.989	2.69286	0.0286564	0.314744	-3.53729
FAM90A1	-0.643781	2.56329	-2.69268	0.0286642	0.314744	-3.53755
SLFNL1	0.513447	4.31269	2.69263	0.0286663	0.314744	-3.53762
PARP15	0.501565	3.05865	2.69262	0.0286669	0.314744	-3.53764
PLCD3	0.449523	5.9262	2.69191	0.0286974	0.314744	-3.53867
FAM102B	0.467875	5.92202	2.6919	0.0286979	0.314744	-3.53868
HMGXB3	0.406431	6.24454	2.69153	0.0287139	0.314744	-3.53922
MPC1	0.428161	8.25389	2.69119	0.0287287	0.314744	-3.53972
EFCAB12	-0.42379	2.57393	-2.69087	0.0287426	0.314744	-3.54018
LIMD1	0.429522	5.90289	2.69064	0.0287527	0.314744	-3.54052
SECTM1	-0.403757	6.465	-2.69038	0.0287638	0.314744	-3.54089
C22orf24	-0.419057	2.66557	-2.68965	0.0287958	0.314744	-3.54197
TMEM110-MUSTN1	-0.464819	5.69733	-2.68935	0.0288087	0.314744	-3.5424
PRKACA	0.384982	8.31268	2.68917	0.0288165	0.314744	-3.54266
SIGLEC6	-0.589071	3.51167	-2.68913	0.0288182	0.314744	-3.54272
LOC100631378	0.513525	2.84687	2.68795	0.0288697	0.314744	-3.54444
CAPG	0.473029	5.95286	2.68745	0.0288914	0.314744	-3.54517
NOL9	0.525293	6.61856	2.68745	0.0288915	0.314744	-3.54517
GBGT1	0.948927	4.35543	2.68744	0.0288921	0.314744	-3.54519
PIF1	0.41545	4.69612	2.68712	0.0289062	0.314744	-3.54566
POC1A	-0.475766	3.92115	-2.68701	0.028911	0.314744	-3.54582
ABTB1	-0.62658	4.43899	-2.6866	0.0289286	0.314752	-3.54641
RABGGTA	0.44833	6.96483	2.68523	0.0289886	0.314752	-3.54841
KIAA1257	0.617805	3.221	2.68521	0.0289897	0.314752	-3.54845
LOC100130451	-0.474243	2.35345	-2.68518	0.0289909	0.314752	-3.54848
CACNG4	0.713635	3.04076	2.68498	0.0289998	0.314752	-3.54878
ISCA2	0.565175	4.18175	2.68471	0.0290115	0.314752	-3.54917
UGP2	0.406456	7.35536	2.68441	0.0290247	0.314752	-3.54961
ZNF543	0.390952	5.72428	2.68372	0.0290549	0.314904	-3.55061
THADA	-0.490767	4.48742	-2.68302	0.0290856	0.315061	-3.55163
CECR2	0.53419	3.69004	2.68017	0.0292112	0.316246	-3.55579
MTO1	-0.368682	6.69496	-2.6793	0.0292498	0.316468	-3.55707
CHRFAM7A	0.558453	2.68943	2.67897	0.0292641	0.316468	-3.55754
FAM20B	-0.451875	7.30975	-2.67756	0.0293266	0.316968	-3.55959
ZSCAN4	0.776832	3.22944	2.67663	0.0293681	0.317042	-3.56096
G6PC3	-0.368861	9.14235	-2.67636	0.0293798	0.317042	-3.56134
PFDN1	0.369456	7.13089	2.67615	0.0293893	0.317042	-3.56165
TMSB4Y	-0.423637	9.00611	-2.67547	0.0294196	0.317042	-3.56265
NDRG1	-0.402431	7.48905	-2.67542	0.0294216	0.317042	-3.56271
RELB	0.382273	4.96562	2.67521	0.029431	0.317042	-3.56302
FBXW7	0.374423	6.29795	2.67404	0.0294832	0.317429	-3.56473
IL18	0.537416	2.25491	2.67358	0.0295036	0.317473	-3.5654
ATG4C	0.379049	4.47393	2.67307	0.0295266	0.317545	-3.56615
PDIA6	0.379967	9.59873	2.67229	0.0295614	0.317744	-3.56729
IDO2	-0.565123	2.8222	-2.67041	0.0296453	0.318471	-3.57002
PSG4	-0.501604	5.95916	-2.66861	0.0297265	0.318914	-3.57266
FBXO41	0.395419	4.81028	2.66699	0.0297994	0.318914	-3.57502
SVIP	-0.557259	4.16545	-2.66697	0.0298003	0.318914	-3.57505
RSC1A1	0.388827	6.92518	2.66661	0.0298166	0.318914	-3.57558
LCE2B	-0.381956	4.93682	-2.66659	0.0298175	0.318914	-3.57561
ABHD14B	-0.386573	6.41226	-2.66636	0.0298275	0.318914	-3.57593
CCNH	-0.510413	5.37871	-2.66634	0.0298285	0.318914	-3.57596
INHBB	-0.471572	4.89508	-2.66583	0.0298515	0.318914	-3.5767
RBM24	0.395122	8.30714	2.6657	0.0298576	0.318914	-3.5769
ANXA11	0.366344	8.81498	2.6656	0.0298618	0.318914	-3.57704
CYP1B1	-0.409888	8.60696	-2.66485	0.0298959	0.318914	-3.57814
RIPPLY2	0.460704	3.02938	2.66443	0.029915	0.318914	-3.57876
ABI3BP	-0.452155	11.0399	-2.66415	0.0299276	0.318914	-3.57916
EPM2A	-0.526537	4.65988	-2.66411	0.0299295	0.318914	-3.57922
AFF2	-0.965034	4.81467	-2.66405	0.0299321	0.318914	-3.57931
KCNK13	-0.371052	3.41215	-2.66361	0.029952	0.318914	-3.57995
FAM114A2	0.480879	5.36	2.66333	0.0299646	0.318914	-3.58035
CORO7	0.443082	5.40679	2.66273	0.0299921	0.319032	-3.58124
OR10G7	0.374349	3.06497	2.66203	0.0300235	0.319192	-3.58225
LMTK2	-0.392354	5.38841	-2.6614	0.0300524	0.319326	-3.58317
ALDH1A1	-0.435981	5.45176	-2.66069	0.0300845	0.319492	-3.5842
MAGT1	0.384677	9.55803	2.66019	0.0301075	0.319562	-3.58494
LIPH	-0.397139	3.07629	-2.65906	0.0301589	0.319854	-3.58658
GATAD2A	0.395325	5.48133	2.65887	0.0301677	0.319854	-3.58687
C4orf46	0.390767	6.46609	2.6577	0.030221	0.320084	-3.58857
PEX7	-0.511783	3.54056	-2.65767	0.0302223	0.320084	-3.58861
ALX1	0.572239	2.1869	2.65702	0.0302522	0.320216	-3.58956
ZNF331	-0.5795	5.43733	-2.6566	0.0302715	0.320216	-3.59018
FXYD5	0.368522	8.52334	2.65633	0.030284	0.320216	-3.59057
ZNF350	-0.410916	6.50372	-2.65566	0.0303147	0.320367	-3.59155
CELF3	-0.561508	4.4546	-2.65513	0.0303389	0.320448	-3.59232
KIAA1524	-0.686242	3.93562	-2.65415	0.0303838	0.320581	-3.59374
RP5-1198O20.4	0.513929	2.6016	2.65414	0.0303843	0.320581	-3.59376
PNPLA8	-0.479209	6.78435	-2.65364	0.0304072	0.320649	-3.59449
SLCO4C1	0.458257	2.55398	2.65239	0.0304651	0.321086	-3.59632
C5orf38	-0.499052	4.72414	-2.65152	0.0305052	0.321226	-3.59759
GLB1L	-0.398001	5.20798	-2.65065	0.0305454	0.321226	-3.59886
TAPBP	0.404222	8.89037	2.65061	0.0305471	0.321226	-3.59891
ADSSL1	0.660276	4.97773	2.65056	0.0305494	0.321226	-3.59898
ZFYVE21	0.383316	6.03297	2.65032	0.0305607	0.321226	-3.59934
AFAP1L2	0.409344	3.70353	2.64968	0.0305899	0.321241	-3.60026
HSPB1	0.376499	11.758	2.64957	0.0305952	0.321241	-3.60043
CHMP3	-0.387395	8.80332	-2.64867	0.0306369	0.321506	-3.60174
TSPAN10	-0.563284	4.67243	-2.64812	0.0306625	0.321602	-3.60255
TFEB	0.399581	3.65869	2.64707	0.0307114	0.321941	-3.60408
SDC2	0.398883	9.41591	2.64664	0.0307314	0.321978	-3.60471
LINC01342	0.660452	4.08933	2.64571	0.0307744	0.322125	-3.60606
FCGR2A	-0.538976	3.7219	-2.64527	0.0307951	0.322125	-3.60671
PRDM7	0.541824	3.29002	2.64507	0.0308043	0.322125	-3.60699
DESI1	0.427783	7.10996	2.64492	0.0308115	0.322125	-3.60722
CRYM	-0.564502	4.7683	-2.64352	0.0308766	0.322376	-3.60925
DBF4B	0.452645	4.52551	2.64343	0.0308809	0.322376	-3.60939
DNAJC27	0.390828	4.01339	2.64334	0.0308852	0.322376	-3.60952
PNPLA6	-0.395551	8.32669	-2.64267	0.0309164	0.322402	-3.61049
MRVI1	0.54389	4.76959	2.64258	0.0309207	0.322402	-3.61063
SUCLG1	0.506419	7.38074	2.64182	0.0309565	0.322602	-3.61174
TTC8	-0.416727	5.41171	-2.63988	0.0310475	0.323249	-3.61457
RAF1	-0.553285	6.66042	-2.63961	0.0310602	0.323249	-3.61496
TCHP	-0.438577	4.60291	-2.63944	0.0310683	0.323249	-3.61521
THEGL	-0.453096	2.91323	-2.63771	0.0311498	0.323925	-3.61774
TMEM231	-0.38241	6.01775	-2.63727	0.0311703	0.323955	-3.61837
NDUFA5	0.592764	6.66353	2.63686	0.03119	0.323955	-3.61898
PIP5K1A	0.375317	8.23421	2.63632	0.0312156	0.323955	-3.61977
PACRG-AS3	0.523829	3.62381	2.63623	0.0312196	0.323955	-3.6199
RND3	-0.404093	9.39418	-2.63589	0.0312358	0.323955	-3.62039
FAM169A	0.591891	2.71043	2.63479	0.0312876	0.324064	-3.62199
FFAR3	-0.359571	3.93394	-2.63462	0.0312961	0.324064	-3.62225
RRAGD	-0.661745	4.65249	-2.63445	0.0313038	0.324064	-3.62249
NFKBIA	0.407887	6.94976	2.63426	0.0313128	0.324064	-3.62277
ZNF692	0.561804	4.69727	2.63312	0.0313669	0.324452	-3.62443
MPV17L	-0.707637	3.87878	-2.63154	0.0314422	0.325059	-3.62674
IER3	0.42321	9.41884	2.63049	0.0314923	0.32526	-3.62827
PTCD2	-0.5985	4.53497	-2.62984	0.0315232	0.32526	-3.62922
OR1G1	0.465404	1.94519	2.62959	0.0315353	0.32526	-3.62959
COQ10A	-0.546376	7.3052	-2.62949	0.0315399	0.32526	-3.62973
PODNL1	0.463502	6.28272	2.62938	0.0315451	0.32526	-3.62988
OR8I2	-0.567089	3.08427	-2.62862	0.0315817	0.325465	-3.631
CD24	-0.372358	8.95988	-2.62669	0.0316742	0.325676	-3.63382
BRCA2	-0.628915	4.48008	-2.62651	0.0316826	0.325676	-3.63407
TBX1	-0.407004	5.44181	-2.62645	0.0316856	0.325676	-3.63416
POLR3G	0.798687	4.12791	2.62559	0.0317268	0.325676	-3.63542
DPH3	0.376844	6.23289	2.62554	0.0317295	0.325676	-3.6355
LOC389895	0.410521	4.39499	2.62528	0.0317419	0.325676	-3.63587
C4BPA	-0.396451	2.30513	-2.62516	0.0317478	0.325676	-3.63605
ZNF512	0.537152	5.25949	2.62511	0.0317499	0.325676	-3.63612
FADS2	0.461043	9.70803	2.62501	0.0317548	0.325676	-3.63626
LINC01600	-0.639181	3.6912	-2.62402	0.0318026	0.325676	-3.63771
MAP2K7	0.384045	5.38687	2.62389	0.0318089	0.325676	-3.6379
PRKRA	-0.418111	7.67687	-2.62375	0.0318156	0.325676	-3.63811
PTAFR	0.574742	2.75729	2.6234	0.0318327	0.325676	-3.63862
ANKRD9	0.38049	5.8348	2.62275	0.031864	0.325676	-3.63957
IL34	0.45632	6.40442	2.62262	0.0318699	0.325676	-3.63975
CAMK2A	-0.551858	4.54767	-2.6225	0.0318758	0.325676	-3.63993
ATP6V1C1	-0.385729	6.76936	-2.62148	0.0319254	0.325676	-3.64142
KANSL1L	-0.497397	6.31892	-2.62138	0.0319302	0.325676	-3.64157
EIF4EBP1	0.509982	6.52974	2.62127	0.0319352	0.325676	-3.64172
TAS1R1	0.541381	5.23153	2.62125	0.0319362	0.325676	-3.64175
ZNRF1	0.44616	6.71339	2.62047	0.0319741	0.325722	-3.64289
RBM14	0.405433	6.51613	2.62003	0.0319956	0.325722	-3.64354
CDS2	-0.422185	6.06142	-2.61986	0.0320037	0.325722	-3.64378
KIAA0355	0.479686	5.59129	2.61977	0.0320078	0.325722	-3.64391
MZT1	0.381805	6.8656	2.61923	0.0320344	0.325722	-3.6447
MTR	0.51578	6.19839	2.61909	0.032041	0.325722	-3.6449
GPR12	-0.385152	2.5988	-2.61865	0.0320623	0.325769	-3.64554
ARL8A	-0.372365	7.37798	-2.6179	0.0320991	0.325833	-3.64665
WIF1	0.540762	3.6389	2.61784	0.032102	0.325833	-3.64674
CES5A	-0.674173	2.43928	-2.61721	0.0321323	0.325971	-3.64764
PGAM2	0.469945	5.41109	2.61665	0.03216	0.326057	-3.64847
CLEC3B	-0.48458	4.87692	-2.61576	0.032203	0.326057	-3.64976
DDHD1	-0.595	5.65183	-2.61572	0.0322052	0.326057	-3.64982
USP10	0.365901	7.15501	2.61567	0.0322077	0.326057	-3.6499
SUB1	0.364727	9.58179	2.61529	0.0322263	0.326076	-3.65045
DUT	-0.522138	7.27565	-2.61464	0.0322582	0.32623	-3.65141
SHISA4	0.376896	7.37129	2.61417	0.0322808	0.326288	-3.65208
ELP4	0.372082	6.28893	2.61292	0.032342	0.326455	-3.6539
RAP2B	-0.38595	6.3795	-2.61283	0.0323467	0.326455	-3.65404
ZNF362	0.415798	6.0851	2.61276	0.0323501	0.326455	-3.65415
ZNF335	-0.538377	4.78153	-2.61185	0.0323946	0.326455	-3.65547
SLC6A9	-0.437958	6.74755	-2.6118	0.032397	0.326455	-3.65554
GCGR	0.603566	3.4701	2.61174	0.0324002	0.326455	-3.65564
TTF2	-0.45403	3.65835	-2.61145	0.0324145	0.326455	-3.65606
ZNF22	0.69053	4.80611	2.61091	0.0324408	0.326552	-3.65684
DRAM1	-0.44948	7.66076	-2.61041	0.0324655	0.326588	-3.65757
OTUD5	-0.401245	7.25608	-2.61008	0.0324816	0.326588	-3.65805
CXCL6	0.480035	5.19805	2.60966	0.0325023	0.326588	-3.65866
METTL11B	-0.441077	2.51737	-2.60948	0.0325114	0.326588	-3.65893
ELOVL4	0.496295	3.69187	2.6087	0.0325496	0.326803	-3.66006
VMP1	-0.415549	8.71838	-2.60816	0.0325762	0.326903	-3.66085
JUP	0.447613	6.5117	2.60732	0.0326178	0.327151	-3.66207
RNF219	-0.502846	5.66462	-2.60647	0.03266	0.327216	-3.66332
HLTF	0.412996	4.49085	2.60627	0.0326701	0.327216	-3.66362
TMEM138	-0.368775	8.74144	-2.60618	0.0326747	0.327216	-3.66375
NGFR	0.516372	7.95551	2.60577	0.0326949	0.327251	-3.66435
TTI1	0.555582	6.23006	2.60541	0.0327129	0.327251	-3.66488
FAM150B	0.476132	2.93489	2.60509	0.0327284	0.327251	-3.66533
TOR3A	0.507187	5.16791	2.60386	0.0327897	0.327568	-3.66713
APELA	-0.414175	4.6084	-2.60337	0.0328141	0.327568	-3.66785
NEIL1	-0.359998	5.83887	-2.60207	0.032879	0.327568	-3.66975
PSMD14	0.383951	7.94342	2.60159	0.0329028	0.327568	-3.67044
PTPRD	0.554099	3.90784	2.60144	0.0329103	0.327568	-3.67066
LAS1L	0.638799	4.7777	2.60096	0.032934	0.327568	-3.67136
KRTAP19-6	-0.474143	2.36962	-2.60079	0.0329428	0.327568	-3.67161
KERA	-0.50711	3.39055	-2.60067	0.0329488	0.327568	-3.67179
SMOC1	-0.514528	4.88223	-2.60058	0.0329532	0.327568	-3.67192
EML2	0.663456	4.66941	2.60016	0.0329742	0.327568	-3.67253
HTRA3	-0.466595	5.26284	-2.59934	0.0330155	0.327568	-3.67373
KIAA0922	0.555844	5.18234	2.59933	0.0330155	0.327568	-3.67373
FEM1C	-0.363757	4.46396	-2.59901	0.033032	0.327568	-3.67421
SH3BP5	0.388162	6.81439	2.59841	0.0330619	0.327568	-3.67509
MB21D2	0.423428	4.78121	2.59824	0.0330703	0.327568	-3.67533
ANAPC16	-0.360449	7.31302	-2.59818	0.0330733	0.327568	-3.67542
TMEM9B	-0.354409	7.94404	-2.59777	0.0330939	0.327568	-3.67602
SFXN2	0.429446	4.89584	2.59735	0.0331149	0.327568	-3.67663
STAC3	0.441489	7.9246	2.59734	0.0331158	0.327568	-3.67665
SCN3A	-0.579359	2.58658	-2.59705	0.0331303	0.327568	-3.67707
OR52N4	0.751434	2.14473	2.597	0.0331327	0.327568	-3.67714
GPR45	-0.402514	3.92338	-2.59698	0.0331339	0.327568	-3.67718
EIF4A1	0.358293	9.80134	2.59672	0.0331465	0.327568	-3.67754
MOS	-0.392433	3.15189	-2.59617	0.0331746	0.327679	-3.67836
DSP	0.458978	8.10085	2.59527	0.03322	0.327827	-3.67967
LTBP1	0.378699	7.34269	2.59517	0.033225	0.327827	-3.67982
ZNF548	0.404216	6.10049	2.59475	0.0332459	0.327827	-3.68042
LINC01537	-0.517397	3.11355	-2.59453	0.0332569	0.327827	-3.68074
C18orf54	0.55041	3.13387	2.59377	0.0332955	0.328043	-3.68186
XRCC1	0.429671	6.94458	2.59251	0.0333592	0.328503	-3.68369
TMEFF2	-0.538747	3.48228	-2.59144	0.0334135	0.328872	-3.68526
FAM167B	-0.37541	5.71728	-2.59086	0.033443	0.328997	-3.68611
AGFG1	-0.370495	7.2469	-2.59031	0.0334709	0.329105	-3.68691
KCNV2	0.400191	2.10864	2.58943	0.0335155	0.329378	-3.68819
CROT	-0.374361	4.97979	-2.5883	0.0335728	0.329539	-3.68983
C4orf47	-0.623659	4.34211	-2.58742	0.033618	0.329539	-3.69113
TNFSF9	0.427731	5.68836	2.58716	0.0336311	0.329539	-3.6915
HOXB9	0.529996	3.46523	2.58711	0.0336339	0.329539	-3.69158
SLC44A3	0.708487	4.0808	2.58687	0.033646	0.329539	-3.69193
CYBA	0.446533	6.42955	2.58671	0.0336543	0.329539	-3.69216
SCGB2B2	0.441138	3.42816	2.58657	0.0336615	0.329539	-3.69237
RAB11FIP2	-0.4241	6.78498	-2.58646	0.0336671	0.329539	-3.69253
AKR1B10	-0.474757	4.11593	-2.58543	0.0337197	0.329829	-3.69403
SEPHS2	-0.557713	5.12668	-2.58521	0.0337306	0.329829	-3.69434
ZNF713	0.428239	4.60157	2.58443	0.0337708	0.330056	-3.69548
RBM20	-0.564011	3.97732	-2.58366	0.0338104	0.330059	-3.69661
DCDC2B	0.526004	4.84701	2.58362	0.0338122	0.330059	-3.69666
PLCH2	-0.437794	4.77088	-2.58344	0.0338218	0.330059	-3.69694
ANXA8L1	0.558969	4.25619	2.58271	0.033859	0.330064	-3.69799
[truncated: 17,499 more rows]

## Sheet: FC log2 1.5 fold p<0.01
Gene Symbol	logFC	AveExpr	t	P.Value	adj.P.Val	B
FRZB	-2.02393	4.87584	-12.3991	2.57e-06	0.0491711	4.5922
C1orf105	2.09041	5.46561	11.2267	5.28e-06	0.0491711	4.11217
VASH2	1.7334	6.03231	10.4506	8.84e-06	0.0491711	3.74709
DEFB103A	-2.1336	6.09235	-10.0662	1.16e-05	0.0491711	3.5503
ASNA1	-1.37748	7.25364	-9.94182	1.26e-05	0.0491711	3.48424
CKB	1.42404	7.57747	9.6392	1.57e-05	0.0491711	3.31825
DIRC2	-1.74627	6.48689	-9.35285	1.95e-05	0.0491711	3.15411
KRT80	1.5658	4.93242	9.27988	2.06e-05	0.0491711	3.11115
ADAM19	1.37288	6.78616	8.85529	2.86e-05	0.0491711	2.85152
HSPB8	-1.25809	8.64181	-8.85522	2.86e-05	0.0491711	2.85147
SLC14A1	-1.36062	6.74503	-8.82071	2.94e-05	0.0491711	2.82963
STMN2	-1.2295	5.71117	-8.70821	3.22e-05	0.0491711	2.75761
MYCBP	1.2735	6.97249	8.58854	3.54e-05	0.0491711	2.67963
PLPP4	1.28881	6.57406	8.40832	4.1e-05	0.0491711	2.55947
HOMER2	1.22647	6.54844	8.30373	4.48e-05	0.0491711	2.48819
CHPF	1.15343	8.04111	8.26143	4.64e-05	0.0491711	2.45904
PACSIN1	1.53073	4.48023	8.23228	4.75e-05	0.0491711	2.43884
RNF11	-2.09757	7.75886	-8.22791	4.77e-05	0.0491711	2.4358
PRPS1	1.26011	8.15345	8.20523	4.86e-05	0.0491711	2.42001
SAMD12	-1.23682	5.32475	-8.05198	5.54e-05	0.0491711	2.31185
FABP3	-1.22693	8.52926	-8.03522	5.62e-05	0.0491711	2.29987
SEMA7A	1.16938	8.55701	7.98837	5.85e-05	0.0491711	2.2662
GPC4	1.0996	6.99832	7.97495	5.92e-05	0.0491711	2.25651
ADAMTS4	1.38998	5.56527	7.89822	6.32e-05	0.0491711	2.20072
GSG1	-1.61782	5.48828	-7.86751	6.49e-05	0.0491711	2.17821
ACAT2	1.371	6.82363	7.8564	6.56e-05	0.0491711	2.17005
LRRN1	1.36003	9.48554	7.7355	7.29e-05	0.0526546	2.08021
CRABP2	1.28946	5.98808	7.68037	7.66e-05	0.0533166	2.03869
CAMK2N1	-1.08476	9.01558	-7.57066	8.45e-05	0.0567827	1.95498
MYH2	-1.12193	6.7242	-7.49481	9.04e-05	0.0572704	1.89627
CYP17A1	-1.11524	3.17704	-7.48453	9.13e-05	0.0572704	1.88826
AOX1	-1.33668	7.64601	-7.41324	9.74e-05	0.0572704	1.83236
RAB15	1.09401	7.78525	7.38096	0.000100331	0.0572704	1.80684
NID2	1.17638	5.46556	7.33853	0.000104322	0.0572704	1.7731
FAM114A1	-1.57144	4.69327	-7.33303	0.000104852	0.0572704	1.76871
CAB39L	-1.05965	4.90786	-7.32092	0.000106031	0.0572704	1.75903
KIT	-1.24741	4.63781	-7.29424	0.000108678	0.0572704	1.73764
PSG1	-1.20132	4.84748	-7.17876	0.000121019	0.0620955	1.64403
TGM2	1.68987	8.72328	7.14692	0.000124691	0.0622971	1.61792
STK38L	1.14701	6.59771	7.11943	0.000127962	0.0622971	1.59528
ZMYND11	-1.16103	6.93184	-7.05739	0.0001357	0.0622971	1.54381
LANCL2	1.01524	8.23562	7.05634	0.000135836	0.0622971	1.54293
HMGCS1	1.07405	7.39361	7.04439	0.000137387	0.0622971	1.53296
BCR	1.09542	4.98272	6.92166	0.000154515	0.0684627	1.42945
RRM2B	-1.05701	7.46879	-6.8985	0.000158007	0.0684627	1.4097
ATP6V0E1	-1.03947	10.4715	-6.82737	0.000169294	0.0717585	1.34857
RAB8B	-1.06104	6.56519	-6.79651	0.000174466	0.0723775	1.32184
SERTAD4	1.12975	4.53311	6.74611	0.000183298	0.0744571	1.27791
TMC7	1.14044	4.48192	6.64022	0.00020352	0.0790756	1.18446
SHC3	-1.24555	3.13642	-6.62763	0.000206086	0.0790756	1.17324
GALNT10	0.917381	7.59017	6.60703	0.000210359	0.0790756	1.15485
KPRP	-1.40078	5.3378	-6.60451	0.00021089	0.0790756	1.1526
ATP13A2	1.28607	7.16169	6.51884	0.000229809	0.0814043	1.07543
MMP11	1.39004	5.81959	6.51157	0.0002315	0.0814043	1.06883
ZBED4	1.07524	5.74402	6.51027	0.000231804	0.0814043	1.06765
NOX4	1.19488	3.16984	6.48672	0.000237383	0.0814043	1.04622
PEX11B	1.37167	6.14587	6.48426	0.000237975	0.0814043	1.04398
MAPK6	-0.990758	8.09476	-6.45636	0.000244799	0.0820359	1.01849
NSMAF	-0.87459	7.94405	-6.44263	0.000248237	0.0820359	1.0059
ITGA5	0.874678	8.93224	6.41007	0.000256605	0.0828981	0.975939
ZBTB34	1.03231	4.74314	6.37784	0.000265197	0.0828981	0.946137
DHCR24	0.940827	7.89556	6.37162	0.000266891	0.0828981	0.94037
COL27A1	1.14783	4.28748	6.35292	0.000272059	0.0828981	0.922994
UNC45B	0.946071	6.36572	6.33974	0.000275769	0.0828981	0.910713
FYCO1	-1.26303	6.93716	-6.33767	0.000276355	0.0828981	0.908785
NOD1	1.13597	4.8774	6.29339	0.000289265	0.0831261	0.867334
GBE1	-0.899049	7.81716	-6.29076	0.000290053	0.0831261	0.864861
PON2	-0.957802	8.96733	-6.28768	0.000290978	0.0831261	0.861968
VAMP3	-1.01081	8.11522	-6.27715	0.000294169	0.0831261	0.852054
FLNC	-1.01524	7.84012	-6.20238	0.000317956	0.0839969	0.78123
CDKN1C	1.81309	5.50481	6.18187	0.000324847	0.0839969	0.761661
NREP	1.12482	8.62954	6.16774	0.000329693	0.0839969	0.748139
HMGCR	0.894944	7.18475	6.16275	0.000331422	0.0839969	0.743358
KRT18	2.97675	6.01545	6.15882	0.000332793	0.0839969	0.739586
RASSF4	0.96237	7.93146	6.14252	0.000338542	0.0839969	0.723928
PPL	-1.25105	5.5342	-6.1409	0.000339119	0.0839969	0.722371
GABARAPL1	-0.980794	7.9518	-6.12835	0.000343629	0.0839969	0.710285
TSPAN33	1.37433	6.19349	6.12542	0.00034469	0.0839969	0.707463
ENTPD7	1.45316	6.75666	6.1239	0.000345243	0.0839969	0.705997
PYGB	-1.12691	5.91544	-6.11817	0.000347333	0.0839969	0.700474
GNPTAB	-0.88395	7.10968	-6.11321	0.000349155	0.0839969	0.695683
MYL5	0.985037	5.84114	6.08487	0.000359772	0.0839969	0.668241
RTKN2	1.02209	5.9726	6.08206	0.000360845	0.0839969	0.66551
MEDAG	-1.06247	6.64642	-6.06409	0.000367784	0.0839969	0.648042
MYBL1	-0.878531	4.71652	-6.05241	0.000372371	0.0839969	0.636667
RANBP3L	1.12486	6.44703	6.04048	0.000377126	0.0839969	0.625019
RENBP	-0.97345	3.85356	-6.04017	0.000377249	0.0839969	0.624718
REEP3	-0.981368	7.1886	-6.03114	0.000380895	0.0839969	0.615884
INPP5F	1.42036	5.25754	6.02496	0.00038341	0.0839969	0.609839
ETV5	-0.884422	6.86426	-5.98512	0.000400084	0.0862704	0.57069
TSPAN2	0.975303	6.09808	5.97873	0.00040283	0.0862704	0.564394
APOBEC2	1.63915	5.06511	5.95696	0.000412351	0.0862704	0.542879
COL4A1	0.933737	7.15297	5.9443	0.000418003	0.0862704	0.530333
EPG5	-0.85034	7.19955	-5.9384	0.000420666	0.0862704	0.524478
GPR137B	-1.02129	6.29266	-5.92593	0.000426352	0.0862704	0.512095
CGB	0.997811	4.94777	5.92488	0.000426839	0.0862704	0.511043
GFPT1	-0.8452	8.54093	-5.90728	0.000435023	0.0862704	0.493516
TPCN1	-0.956733	7.31226	-5.90218	0.00043743	0.0862704	0.488422
NTNG1	-0.960033	3.81968	-5.9009	0.000438033	0.0862704	0.487149
CACUL1	-0.870114	7.91202	-5.85299	0.000461388	0.0890725	0.439137
JUNB	0.799191	6.31408	5.83845	0.00046875	0.0890725	0.424489
TIGD4	-0.9172	2.83422	-5.82923	0.000473484	0.0890725	0.415186
FCER1G	0.922528	2.87929	5.82786	0.000474191	0.0890725	0.413803
KRTAP1-5	-1.26376	7.15099	-5.8261	0.000475102	0.0890725	0.412025
AXL	1.05758	8.65261	5.8113	0.000482837	0.0894078	0.397065
CREBRF	-0.901983	6.65011	-5.80521	0.000486061	0.0894078	0.390897
PIPOX	0.905006	6.35206	5.79394	0.000492096	0.0896719	0.379458
SLC6A8	-0.798954	7.553	-5.74981	0.000516518	0.0923272	0.334511
NHLRC3	1.02497	5.75644	5.73745	0.000523595	0.0923272	0.321867
SNAI1	1.12506	5.16286	5.71982	0.000533878	0.0923272	0.30379
PCDH19	1.33119	3.81237	5.71321	0.000537788	0.0923272	0.297004
CGB8	0.863245	4.99596	5.71152	0.000538796	0.0923272	0.295261
DSEL	-1.03121	6.35666	-5.71016	0.000539603	0.0923272	0.29387
SCG2	-1.54414	4.65922	-5.70981	0.000539814	0.0923272	0.293506
NFE2L3	0.912744	4.54183	5.70018	0.000545598	0.0925049	0.283592
TMEM45A	-0.966847	6.77345	-5.68427	0.0005553	0.0933383	0.267185
PRKAA1	-0.83478	8.17826	-5.63847	0.000584306	0.09689	0.219739
SEC24C	0.944864	6.56113	5.62555	0.000592791	0.09689	0.20629
SBF2	-0.936949	6.89352	-5.62455	0.000593452	0.09689	0.205251
PTPRJ	1.05866	5.62392	5.60153	0.000608927	0.09689	0.18122
ADSS	-0.946473	5.95457	-5.5996	0.000610242	0.09689	0.179206
PHF20	-0.839401	7.04699	-5.58875	0.000617711	0.09689	0.167842
ZDHHC11B	1.08126	3.05865	5.58457	0.000620614	0.09689	0.163461
ANXA3	0.880657	4.90296	5.5803	0.000623593	0.09689	0.158986
AZIN2	0.941295	6.40063	5.57991	0.000623864	0.09689	0.158579
PLCB4	-0.857253	5.91205	-5.57669	0.000626123	0.09689	0.155202
NOL4L	0.830305	5.80847	5.5561	0.000640784	0.0970084	0.133558
ACBD5	-0.89443	6.62126	-5.54966	0.000645449	0.0970084	0.126772
PTEN	-0.850139	8.79688	-5.54024	0.000652343	0.0970084	0.116831
CXCL5	1.00283	5.64263	5.53278	0.000657852	0.0970084	0.108959
HBP1	-0.848834	8.56889	-5.52941	0.000660363	0.0970084	0.105392
JDP2	-0.990242	7.52044	-5.52524	0.000663477	0.0970084	0.100987
TANGO2	-0.824103	6.61866	-5.51912	0.000668086	0.0970084	0.0945037
GCFC2	-1.22591	3.84896	-5.51103	0.000674226	0.0970084	0.0859335
ZFP91-CNTF	-0.791942	7.81584	-5.5084	0.000676235	0.0970084	0.0831453
RAB18	-0.782862	7.79762	-5.5066	0.000677615	0.0970084	0.0812349
PDGFA	0.942972	7.07708	5.5014	0.000681616	0.0970084	0.0757187
C1QTNF3	0.878723	5.27446	5.48247	0.000696409	0.0983956	0.0555887
DRP2	0.92018	4.6156	5.45202	0.00072095	0.10113	0.023092
ADAMTS14	0.807394	4.7201	5.43925	0.000731524	0.101585	0.00941912
DNMT3A	0.807606	6.00586	5.43556	0.000734614	0.101585	0.00546001
TAF1A	0.955158	3.54177	5.41899	0.000748652	0.102797	-0.0123273
SCML1	0.912992	5.48914	5.39703	0.000767726	0.104435	-0.0359832
CYP26B1	0.792839	4.39579	5.39299	0.000771292	0.104435	-0.0403417
KCNK2	-0.917772	7.97278	-5.37707	0.000785521	0.10498	-0.0575435
ADAMTS16	1.1989	3.23848	5.37463	0.000787731	0.10498	-0.0601883
TDG	0.818472	5.23698	5.36778	0.000793961	0.10498	-0.0676045
ABCB5	-0.793057	2.99398	-5.35395	0.000806707	0.10498	-0.0826034
PFKFB4	0.906281	4.7255	5.34946	0.000810897	0.10498	-0.0874843
LMCD1	0.869508	6.5175	5.34741	0.00081282	0.10498	-0.089715
FBXO32	-0.803152	8.60265	-5.34721	0.000813003	0.10498	-0.0899271
CTSK	-1.04889	7.50793	-5.33684	0.000822796	0.105257	-0.101211
RBBP8	-0.824156	5.77531	-5.33184	0.000827563	0.105257	-0.106656
TCTE1	-0.786476	4.17337	-5.32789	0.000831345	0.105257	-0.110955
KLHDC3	0.770988	7.33983	5.31541	0.000843439	0.10544	-0.124574
MYH1	-0.738311	6.07523	-5.31044	0.000848311	0.10544	-0.130007
BAIAP2	0.784666	5.894	5.30973	0.000849011	0.10544	-0.130786
TP53I3	0.781221	7.49083	5.29053	0.000868124	0.107131	-0.151794
NAV1	0.741011	8.09832	5.27119	0.000887872	0.108364	-0.173034
CACHD1	0.921932	4.57123	5.26868	0.000890472	0.108364	-0.175796
SLC20A1	0.866975	7.96723	5.25998	0.000899535	0.108364	-0.185363
C15orf57	0.714453	6.82076	5.25921	0.00090035	0.108364	-0.186219
ANG	-1.42068	5.68929	-5.25288	0.000907017	0.108497	-0.193191
MXRA5	0.951551	8.56379	5.24198	0.000918628	0.108555	-0.205216
STK40	0.831192	6.07749	5.24197	0.000918639	0.108555	-0.205226
FAM188A	0.729759	5.75681	5.23162	0.00092982	0.109215	-0.216666
TFPI	-0.727893	8.08104	-5.2255	0.000936499	0.10934	-0.223436
SNX17	-0.750885	6.876	-5.21434	0.000948817	0.109479	-0.2358
CLIC3	0.996073	5.74911	5.21425	0.000948917	0.109479	-0.2359
KCTD2	0.810194	6.25257	5.20045	0.000964401	0.10968	-0.251221
TES	0.813609	7.98698	5.19872	0.000966357	0.10968	-0.253139
ALDH3A2	-0.729058	8.19706	-5.19769	0.000967531	0.10968	-0.254288
FSTL3	0.711417	6.81988	5.18226	0.000985241	0.111042	-0.271466
SSH1	0.725844	7.50515	5.17051	0.000998953	0.11194	-0.284561
PCBP4	0.791286	6.72319	5.16185	0.0010092	0.112443	-0.294237
TSPAN13	1.03046	5.95592	5.15478	0.00101766	0.112678	-0.302143
PLA2G15	0.839564	7.73144	5.15044	0.00102288	0.112678	-0.306997
TOR1B	-0.756094	6.20808	-5.13459	0.00104222	0.113438	-0.324766
EML4	0.912964	6.94968	5.13333	0.00104378	0.113438	-0.326178
HN1	0.87834	8.74308	5.13054	0.00104722	0.113438	-0.32931
BGN	0.805402	7.07861	5.12497	0.00105416	0.113558	-0.335572
GNAZ	1.24655	5.12527	5.11768	0.0010633	0.113913	-0.343765
EPDR1	-0.769531	7.90564	-5.1072	0.0010766	0.114708	-0.355568
KIAA1549	0.760118	6.52328	5.09018	0.00109859	0.11588	-0.374771
SLC4A7	-0.840991	7.40412	-5.08674	0.00110309	0.11588	-0.378655
COL5A1	0.832341	8.11147	5.08496	0.00110543	0.11588	-0.380664
HSD17B10	0.795104	6.0628	5.07139	0.00112343	0.117137	-0.396018
NAALADL2	-0.70209	5.79573	-5.04728	0.00115623	0.119005	-0.423384
SLC29A1	0.952887	7.4967	5.04409	0.00116065	0.119005	-0.427012
TBC1D25	-0.767641	6.48493	-5.04051	0.00116563	0.119005	-0.431087
P2RX5-TAX1BP3	1.08271	4.90124	5.03681	0.0011708	0.119005	-0.435291
ZDHHC7	-0.907865	7.50055	-5.03605	0.00117186	0.119005	-0.436159
TDRKH	0.794033	5.28349	5.02777	0.00118355	0.119569	-0.4456
TAAR6	0.805976	2.83931	5.02179	0.00119205	0.119807	-0.452416
SERPINB9	0.746499	5.54734	5.00725	0.00121304	0.121291	-0.469032
ANKRD6	1.14648	4.0001	4.99051	0.00123769	0.122053	-0.488194
SLC12A8	0.862619	6.30979	4.98893	0.00124004	0.122053	-0.490002
SAA1	0.989896	5.89699	4.98779	0.00124174	0.122053	-0.491311
PLEKHA1	0.704302	7.36416	4.98515	0.0012457	0.122053	-0.494341
CCDC169-SOHLH2	0.750877	5.01393	4.97452	0.00126175	0.123008	-0.506546
MYOM3	0.914263	5.54345	4.9703	0.00126819	0.123021	-0.511399
CLIP4	-1.07216	6.45264	-4.95904	0.00128553	0.123098	-0.52435
WISP2	-0.790743	7.41628	-4.95657	0.00128938	0.123098	-0.527204
EGR2	0.7363	7.16922	4.95371	0.00129383	0.123098	-0.53049
SLC25A24	0.752947	5.73349	4.95346	0.00129424	0.123098	-0.530787
MS4A12	0.808964	3.67661	4.94829	0.00130235	0.123268	-0.536746
C11orf87	-0.964516	6.10355	-4.94309	0.00131056	0.123446	-0.542744
C6orf183	-0.766743	2.98553	-4.93837	0.00131807	0.123556	-0.548196
ITGB4	-0.950918	3.35856	-4.92466	0.00134015	0.124596	-0.564053
CNN1	0.806013	6.16511	4.91928	0.00134892	0.124596	-0.57028
FAM111B	-0.854909	3.80096	-4.9149	0.00135612	0.124596	-0.57536
TP53INP1	0.725784	7.15158	4.91009	0.00136405	0.124596	-0.580932
LPCAT1	0.811197	3.97721	4.9093	0.00136536	0.124596	-0.581848
EBF2	-0.922949	4.67079	-4.907	0.00136918	0.124596	-0.584515
KIAA1211	-0.789554	2.62024	-4.90048	0.00138009	0.124596	-0.592094
TMEM117	-0.787986	6.16995	-4.89847	0.00138346	0.124596	-0.594427
NAV3	-1.11043	6.4	-4.89411	0.00139081	0.124596	-0.599488
DCLK2	0.677178	6.55908	4.89278	0.00139307	0.124596	-0.601038
AMIGO2	0.784578	7.10721	4.88155	0.00141224	0.124992	-0.614104
MEST	0.861949	8.42972	4.87838	0.00141771	0.124992	-0.617798
TIAM2	0.744895	5.94937	4.87532	0.00142301	0.124992	-0.621366
ZEB2	-0.818701	8.60035	-4.87526	0.00142313	0.124992	-0.621442
ZAK	-0.971736	7.10279	-4.85574	0.00145746	0.127433	-0.644234
ARFGAP2	0.657117	6.3572	4.85054	0.00146674	0.127672	-0.650309
NPR3	1.27296	6.96921	4.84447	0.00147767	0.127691	-0.657412
PGBD5	0.937423	7.03315	4.84316	0.00148006	0.127691	-0.658954
HMBOX1	0.722499	5.91659	4.83547	0.00149406	0.127815	-0.667966
SFRP5	1.41239	4.41986	4.83187	0.00150066	0.127815	-0.672184
ACLY	0.800311	8.8739	4.8316	0.00150116	0.127815	-0.672504
TMEM41A	0.715997	7.79465	4.82436	0.00151455	0.12813	-0.681004
ELP6	0.753705	4.64945	4.8224	0.00151819	0.12813	-0.683304
CD36	-1.15511	8.05005	-4.81337	0.00153513	0.12813	-0.693923
ZFYVE16	0.691506	5.79092	4.81015	0.00154121	0.12813	-0.69771
PRR16	-0.815167	6.50155	-4.80364	0.0015536	0.12813	-0.705381
PLPP3	-0.67843	9.05369	-4.80266	0.00155547	0.12813	-0.706528
CBX6	-0.661026	6.50754	-4.8024	0.00155596	0.12813	-0.706833
TTYH3	0.777052	7.3248	4.80064	0.00155934	0.12813	-0.708909
COLQ	0.74028	4.19696	4.78654	0.00158665	0.12813	-0.725547
TGFBR1	0.934624	8.55254	4.78395	0.00159172	0.12813	-0.728603
SYT1	-0.970359	6.07011	-4.78067	0.00159817	0.12813	-0.732479
DHCR7	0.723519	8.92269	4.77527	0.00160886	0.12813	-0.738871
FAM73A	-0.694658	6.10497	-4.77303	0.00161331	0.12813	-0.741518
UNC93B1	-1.0854	6.95429	-4.77164	0.00161608	0.12813	-0.743164
FHL3	0.6933	7.71214	4.77159	0.00161618	0.12813	-0.743219
BCO1	-0.685526	3.64855	-4.76892	0.00162151	0.12813	-0.746376
LMBR1L	0.757837	5.12385	4.76849	0.00162239	0.12813	-0.746895
LOC401052	-0.897759	4.34744	-4.76438	0.00163064	0.12813	-0.751759
FGF7	-0.719572	8.93277	-4.7619	0.00163564	0.12813	-0.754695
THOC3	0.779197	6.19574	4.76158	0.00163629	0.12813	-0.755075
YOD1	0.829547	5.20005	4.7478	0.00166442	0.128396	-0.771427
STC2	-0.832689	8.56602	-4.74746	0.00166512	0.128396	-0.77183
TASP1	-0.748935	5.35332	-4.74638	0.00166734	0.128396	-0.773108
MAP2K3	-0.680301	5.67566	-4.74359	0.00167312	0.128396	-0.776427
C5orf24	-0.675645	7.72805	-4.74014	0.00168029	0.128396	-0.780526
EXOC3L1	-0.769366	3.74313	-4.73826	0.00168421	0.128396	-0.782763
SHISA2	0.715328	6.13872	4.73637	0.00168816	0.128396	-0.785013
LINS1	0.857305	4.27034	4.73436	0.00169237	0.128396	-0.787403
UBASH3B	-0.783972	5.75751	-4.72961	0.00170237	0.128655	-0.793058
ECM2	-0.665374	6.35224	-4.71713	0.00172896	0.128773	-0.807933
SEC22B	-0.67544	8.3417	-4.71688	0.00172948	0.128773	-0.80822
STK10	0.790865	6.56937	4.71538	0.00173273	0.128773	-0.810019
PGK1	-0.714731	7.6646	-4.7125	0.00173893	0.128773	-0.81345
NT5DC3	-0.840472	6.31589	-4.71046	0.00174334	0.128773	-0.815885
WDR45B	-0.700984	7.3779	-4.70769	0.00174936	0.128773	-0.819194
ZC2HC1C	-0.840796	3.87577	-4.70499	0.00175525	0.128773	-0.82242
S100A12	0.738351	2.65646	4.70322	0.00175913	0.128773	-0.82454
DCTN5	0.794637	8.10739	4.70128	0.00176338	0.128773	-0.826859
SRL	1.19421	5.99012	4.69458	0.00177815	0.129235	-0.834871
THUMPD3-AS1	-0.864048	4.62223	-4.68762	0.00179364	0.129235	-0.843201
ZDHHC21	0.87718	5.76127	4.68704	0.00179493	0.129235	-0.84389
ATP6V1B2	-0.664203	8.42073	-4.68647	0.00179621	0.129235	-0.84458
CA1	0.795025	2.23147	4.68296	0.0018041	0.129325	-0.84879
VPS37A	-0.924506	5.55116	-4.6779	0.00181552	0.129667	-0.854854
GALNT7	0.646943	7.67076	4.66704	0.00184032	0.130587	-0.867893
NABP1	-0.647651	6.5979	-4.66639	0.0018418	0.130587	-0.868665
LGR4	0.784937	6.44523	4.663	0.00184964	0.130667	-0.872744
DKK2	0.759347	5.19655	4.64935	0.00188149	0.131277	-0.889162
SEC24A	0.747997	6.8529	4.64879	0.00188283	0.131277	-0.889846
STRADB	0.686624	9.11816	4.64751	0.00188585	0.131277	-0.891386
B4GALT3	0.82349	6.47609	4.63728	0.00191018	0.131277	-0.903719
RFXANK	0.658483	6.4542	4.63698	0.00191089	0.131277	-0.904075
CLDN12	0.908994	6.43172	4.63595	0.00191337	0.131277	-0.905325
SPIRE1	-0.800749	5.831	-4.63529	0.00191496	0.131277	-0.90612
TTPAL	0.932485	5.50441	4.6334	0.0019195	0.131277	-0.908401
LRP4	0.97431	5.15278	4.6326	0.00192143	0.131277	-0.909368
SMARCB1	0.635192	6.87187	4.63087	0.0019256	0.131277	-0.911449
ST3GAL4	0.82786	5.74769	4.62742	0.00193396	0.131388	-0.915622
ADGRG1	0.918954	5.955	4.61412	0.00196654	0.133138	-0.931696
LZIC	0.771631	6.50778	4.60797	0.00198183	0.133247	-0.939152
IGFBP3	-0.930932	11.8195	-4.60554	0.0019879	0.133247	-0.942094
VIT	-0.686438	6.22801	-4.60523	0.00198866	0.133247	-0.942463
NRN1	0.653188	7.63959	4.60213	0.00199644	0.133311	-0.946223
PIM2	0.62729	5.46734	4.5989	0.0020046	0.133398	-0.950146
TAF5L	0.791838	5.58016	4.59199	0.00202213	0.133849	-0.958534
FHL1	-0.886053	9.32504	-4.58827	0.00203164	0.133849	-0.963048
TMEM178A	1.09175	4.58212	4.58814	0.00203196	0.133849	-0.963202
G0S2	-0.828046	5.7782	-4.57098	0.00207647	0.13632	-0.984073
DCP2	0.891616	6.33297	4.56653	0.00208818	0.136589	-0.98949
MTUS2	0.670293	3.52977	4.56411	0.00209458	0.136589	-0.992438
LRRC39	0.762094	6.24844	4.55721	0.00211296	0.136654	-1.00086
GALNT2	0.689697	7.31429	4.55536	0.00211791	0.136654	-1.00311
SLC35C1	0.628896	5.46895	4.55474	0.00211957	0.136654	-1.00387
ZNF705CP	-1.12565	3.21064	-4.55324	0.0021236	0.136654	-1.0057
ALG1L2	-0.770932	5.71452	-4.54249	0.00215275	0.137873	-1.01884
C16orf87	0.733612	5.05413	4.54104	0.0021567	0.137873	-1.02061
VPS13D	-0.9536	5.01878	-4.53569	0.00217138	0.138358	-1.02715
EPT1	0.773034	6.14568	4.53005	0.00218699	0.138899	-1.03406
PRRX1	-0.750955	7.8079	-4.52621	0.00219767	0.139065	-1.03875
ANKAR	-0.837774	4.0034	-4.524	0.00220387	0.139065	-1.04147
SENP2	0.646447	6.8978	4.51061	0.00224171	0.140996	-1.05789
MDFIC	-0.664034	6.94119	-4.50002	0.00227216	0.141706	-1.07091
LDB3	0.834279	6.5438	4.49269	0.00229348	0.141706	-1.07993
DEK	-0.628845	8.93423	-4.49266	0.00229357	0.141706	-1.07996
RPS6KA2	-0.99051	6.86413	-4.49027	0.00230059	0.141706	-1.08291
IL1R1	-0.791433	5.79291	-4.48834	0.00230626	0.141706	-1.08529
YIPF6	-0.616889	5.93301	-4.48783	0.00230775	0.141706	-1.08591
KIF26B	0.900974	5.43202	4.48771	0.00230811	0.141706	-1.08606
SMIM20	-0.785821	7.07087	-4.48668	0.00231114	0.141706	-1.08733
GALNT1	0.696633	7.52858	4.48175	0.00232572	0.142066	-1.0934
TMEM47	-0.629052	10.1642	-4.47837	0.00233579	0.142066	-1.09757
PLEK2	0.827722	4.38773	4.47619	0.00234233	0.142066	-1.10027
VLDLR	0.766192	5.93332	4.47361	0.00235004	0.142066	-1.10344
IL1RAPL1	-0.69037	2.06549	-4.47176	0.00235563	0.142066	-1.10574
HSD17B11	-0.717843	7.64331	-4.47007	0.00236072	0.142066	-1.10782
EPYC	-0.624697	5.96338	-4.44908	0.00242501	0.14445	-1.13377
TMEM198	0.692247	4.14275	4.44787	0.00242878	0.14445	-1.13527
CNTF	-0.971876	3.36391	-4.44596	0.00243473	0.14445	-1.13764
TAPT1	0.660523	6.22479	4.44481	0.00243834	0.14445	-1.13907
SLC7A5	0.857931	9.70771	4.44471	0.00243865	0.14445	-1.13919
ENPP5	-1.21419	3.85663	-4.44162	0.00244831	0.14445	-1.14301
TSPAN16	0.887589	3.29447	4.44005	0.00245327	0.14445	-1.14497
SYNPO2L	0.693627	5.13265	4.43804	0.0024596	0.14445	-1.14746
RAB40B	-0.686668	6.06649	-4.43547	0.00246772	0.144491	-1.15064
PCTP	0.636707	6.21517	4.42731	0.00249372	0.144882	-1.16077
TMEM55A	-0.750671	6.0332	-4.42368	0.00250541	0.144882	-1.16529
KIF3C	0.890081	6.18907	4.42076	0.0025148	0.144882	-1.16891
DHRS3	-0.843741	6.95004	-4.41999	0.00251731	0.144882	-1.16987
GPAT3	0.670385	3.61641	4.4153	0.00253256	0.144882	-1.17571
BCL11B	-0.746088	4.34071	-4.41338	0.00253882	0.144882	-1.1781
PARD3B	-0.849869	5.37654	-4.41164	0.0025445	0.144882	-1.18026
KIF13A	-0.763463	7.28755	-4.40435	0.00256851	0.144882	-1.18934
NACC1	-0.637104	7.17403	-4.40212	0.00257592	0.144882	-1.19212
TAF1B	-0.7728	4.82266	-4.4012	0.00257895	0.144882	-1.19326
GPX7	0.671074	7.0512	4.39976	0.00258375	0.144882	-1.19506
CLCN5	0.846546	5.1134	4.3997	0.00258394	0.144882	-1.19513
NID1	0.713887	6.64293	4.39899	0.00258632	0.144882	-1.19602
CD164	-0.767428	8.91977	-4.39692	0.00259324	0.144882	-1.1986
ADH1C	0.774035	3.66271	4.3944	0.00260166	0.144882	-1.20174
TPRG1	-0.611772	4.9906	-4.39157	0.00261117	0.144882	-1.20527
CHN1	0.861214	8.68667	4.39152	0.00261136	0.144882	-1.20534
GJA1	-0.758777	8.585	-4.3898	0.00261715	0.144882	-1.20748
IDI1	0.662914	8.66828	4.38948	0.00261824	0.144882	-1.20788
SLC7A11	-1.03949	7.89033	-4.38464	0.00263464	0.144882	-1.21392
TNFRSF21	0.78124	6.36878	4.38175	0.00264451	0.144882	-1.21754
CYLD	-0.630717	7.05555	-4.37987	0.00265094	0.144882	-1.21989
FBXW8	0.700402	6.59258	4.37983	0.00265109	0.144882	-1.21994
CCM2	-0.732308	6.80375	-4.37935	0.00265272	0.144882	-1.22054
UXT-AS1	-0.77706	3.00947	-4.37551	0.00266591	0.145186	-1.22534
RASL12	0.717599	3.5464	4.3734	0.00267319	0.145186	-1.22798
SH3BP1	0.662554	3.99764	4.36771	0.00269294	0.145508	-1.2351
LRRC2	-0.891557	5.52965	-4.3674	0.00269404	0.145508	-1.23549
ERG	0.75327	5.27589	4.36138	0.00271512	0.145975	-1.24304
TPRG1L	-0.624897	7.73246	-4.35822	0.00272625	0.145975	-1.247
TUBB2A	0.665501	7.07961	4.35714	0.00273007	0.145975	-1.24835
MICALL1	0.698522	6.75464	4.35641	0.00273264	0.145975	-1.24926
CST6	0.746327	5.80702	4.34657	0.00276772	0.147345	-1.26161
EVI2A	-0.969936	6.59708	-4.34323	0.00277974	0.147345	-1.26581
NIPAL2	-0.623896	6.70548	-4.34286	0.00278107	0.147345	-1.26627
GSS	0.646384	6.77345	4.34072	0.00278883	0.147345	-1.26897
HAS1	0.640395	4.75047	4.33872	0.00279606	0.147345	-1.27147
ATP8B4	-1.01228	2.43855	-4.32946	0.00282989	0.148105	-1.28312
LILRB1	-0.692386	4.27994	-4.32825	0.00283436	0.148105	-1.28465
DEGS2	-0.58734	3.67397	-4.32636	0.00284132	0.148105	-1.28702
SOHLH2	0.769642	4.93591	4.32628	0.00284162	0.148105	-1.28712
PTGFR	-1.49519	6.44017	-4.32443	0.00284847	0.148105	-1.28946
ADAMTS2	0.668748	7.33862	4.32205	0.00285729	0.148169	-1.29245
AVL9	0.803681	5.99941	4.31177	0.00289578	0.149665	-1.30541
PLOD2	0.615743	10.7584	4.30985	0.00290303	0.149665	-1.30783
TUBA1A	0.6251	10.8792	4.30644	0.00291595	0.149665	-1.31214
BHLHE22	-0.82272	2.96775	-4.30024	0.00293963	0.149665	-1.31997
MYT1L	-0.662916	3.39381	-4.29926	0.00294337	0.149665	-1.3212
CCDC66	-0.654798	4.17621	-4.29861	0.00294587	0.149665	-1.32203
GPATCH11	0.605263	6.22798	4.29534	0.00295848	0.149665	-1.32617
MTF2	1.35349	4.93448	4.2935	0.00296558	0.149665	-1.32849
TXNDC9	0.653747	6.82922	4.29174	0.00297239	0.149665	-1.33071
RRAD	0.740433	4.18403	4.29135	0.00297391	0.149665	-1.33121
SMIM13	0.713157	5.92082	4.29111	0.00297486	0.149665	-1.33152
CFAP69	-0.648887	3.83833	-4.28884	0.00298368	0.149665	-1.33439
SLC16A13	0.899364	5.65472	4.28826	0.00298594	0.149665	-1.33512
MCM9	1.12136	5.51655	4.27851	0.00302422	0.150594	-1.34747
PPT1	0.705918	8.19115	4.27695	0.00303038	0.150594	-1.34944
COMP	0.745401	7.99338	4.27405	0.00304192	0.150594	-1.35313
FAH	0.623266	5.15385	4.27259	0.0030477	0.150594	-1.35497
DPH7	0.69	4.15884	4.26832	0.00306481	0.150594	-1.36039
ADGRL4	-0.783109	6.10539	-4.26805	0.00306586	0.150594	-1.36072
RBBP9	-0.772564	5.58298	-4.2655	0.00307614	0.150594	-1.36397
MCM8	0.72026	5.99651	4.26484	0.00307877	0.150594	-1.3648
CLIP1	-0.700753	7.48188	-4.26475	0.00307915	0.150594	-1.36492
RNF144B	-0.7531	5.6717	-4.2628	0.00308704	0.150594	-1.3674
EPHB2	0.726816	4.7005	4.26103	0.00309419	0.150594	-1.36964
ATP1B1	0.670796	7.86484	4.25886	0.00310301	0.150594	-1.3724
ACSL4	-0.657875	6.81226	-4.2581	0.0031061	0.150594	-1.37337
ZBTB4	-0.802499	6.70239	-4.25534	0.00311735	0.150594	-1.37687
PIGA	0.721574	5.08889	4.25461	0.00312032	0.150594	-1.3778
C1orf50	0.670826	5.10901	4.24984	0.00313991	0.151165	-1.38387
SLC40A1	-0.844991	7.06895	-4.24633	0.0031544	0.151228	-1.38833
LMAN2L	0.651316	6.447	4.24577	0.00315673	0.151228	-1.38905
BTG2	0.642001	7.44786	4.24258	0.00316995	0.151417	-1.3931
GPRC5B	0.672894	6.98407	4.23941	0.00318316	0.151417	-1.39714
VWA5A	0.777489	5.69085	4.23922	0.00318397	0.151417	-1.39738
NAP1L5	0.768741	5.59219	4.2323	0.00321306	0.152254	-1.4062
FICD	-0.730494	4.52755	-4.23132	0.00321719	0.152254	-1.40745
TAGLN2	0.616809	9.49502	4.22864	0.00322855	0.152422	-1.41087
CSF1	-0.654534	10.1971	-4.22594	0.00324004	0.152595	-1.41432
CCNJ	0.687752	5.46373	4.21885	0.0032704	0.152702	-1.42337
AVPI1	-0.97971	5.77713	-4.21629	0.00328145	0.152702	-1.42664
TBC1D10A	0.882662	5.64953	4.21344	0.00329377	0.152702	-1.43028
MLLT11	0.598271	9.17426	4.20962	0.00331036	0.152702	-1.43515
TSACC	-0.800635	2.80554	-4.20631	0.00332485	0.152702	-1.43939
VTA1	0.600067	8.11772	4.20414	0.00333437	0.152702	-1.44217
TPM2	-0.614792	10.8054	-4.20365	0.00333651	0.152702	-1.44279
DYSF	0.736501	5.44744	4.20355	0.00333695	0.152702	-1.44292
FAM222B	0.761254	5.04068	4.20303	0.00333926	0.152702	-1.44359
TAS2R14	-0.742785	2.99572	-4.20121	0.00334727	0.152702	-1.44592
PGK2	-0.70708	3.38155	-4.20095	0.00334843	0.152702	-1.44625
DPPA3	0.676647	3.46276	4.20005	0.00335241	0.152702	-1.4474
IFNA4	-0.856451	2.63552	-4.19968	0.00335405	0.152702	-1.44788
CLEC2B	-0.639813	6.52487	-4.19761	0.00336321	0.152702	-1.45053
FDX1	0.788728	5.58479	4.19662	0.00336761	0.152702	-1.4518
AFTPH	-0.60766	7.52768	-4.1847	0.00342101	0.154763	-1.46707
ADAMTS12	0.989337	6.33988	4.18155	0.0034353	0.15479	-1.47112
GJD4	1.33886	4.90927	4.17908	0.00344656	0.15479	-1.47429
DYNC1LI2	-0.586932	9.29788	-4.17768	0.00345291	0.15479	-1.47608
NPAS3	-0.72354	2.78676	-4.17155	0.00348104	0.15479	-1.48396
PGBD2	-0.659586	2.83821	-4.16919	0.00349192	0.15479	-1.48699
SERINC2	0.685643	9.18851	4.16863	0.00349452	0.15479	-1.48772
TNFRSF12A	-0.589542	9.41197	-4.16773	0.00349867	0.15479	-1.48887
CGB1	0.730897	5.83921	4.16595	0.00350693	0.15479	-1.49116
CERCAM	-0.637992	9.02551	-4.16427	0.00351473	0.15479	-1.49332
FNDC1	0.79861	6.90381	4.16241	0.00352343	0.15479	-1.49572
CD55	-0.611791	9.14001	-4.16074	0.00353123	0.15479	-1.49787
TUBB3	0.599728	6.0455	4.15955	0.0035368	0.15479	-1.4994
PHF11	-0.745697	7.34496	-4.15786	0.00354469	0.15479	-1.50156
CYP2U1	-0.629531	6.38334	-4.15635	0.0035518	0.15479	-1.50351
MAMLD1	0.851497	4.81202	4.15561	0.00355531	0.15479	-1.50447
IGFBP1	-0.889932	4.23765	-4.15264	0.00356931	0.15479	-1.50829
RASSF7	0.680731	5.07803	4.15109	0.00357666	0.15479	-1.51028
NR1D2	-0.71871	7.25751	-4.14994	0.00358213	0.15479	-1.51177
JMY	-0.683249	5.53376	-4.14971	0.00358323	0.15479	-1.51207
C1orf56	-0.655776	5.53079	-4.14905	0.00358634	0.15479	-1.51291
SLC35D2	0.698154	5.89597	4.14515	0.00360495	0.15479	-1.51794
ITGB8	-0.986087	4.43238	-4.14376	0.00361164	0.15479	-1.51974
TGFBR2	-0.615737	9.49872	-4.14225	0.00361886	0.15479	-1.52168
TRAK2	-0.626868	5.81591	-4.14114	0.0036242	0.15479	-1.52311
OR3A4P	-0.707593	2.48141	-4.13948	0.00363223	0.15479	-1.52526
HPRT1	-0.691841	4.12806	-4.1387	0.00363597	0.15479	-1.52626
SPRED3	0.772711	2.90074	4.13563	0.00365081	0.155084	-1.53022
SPDYE1	-0.813081	3.5082	-4.13041	0.00367624	0.155825	-1.53697
ZMAT3	-0.679784	7.69162	-4.12551	0.00370027	0.156223	-1.5433
CTPS1	0.683013	5.87617	4.12396	0.0037079	0.156223	-1.5453
ICT1	0.656558	5.89646	4.12357	0.00370985	0.156223	-1.54581
BHLHE40	0.587302	9.12491	4.12123	0.00372139	0.156223	-1.54883
LRRFIP2	-0.663613	7.86079	-4.12036	0.00372569	0.156223	-1.54995
STAT2	-0.610578	8.04745	-4.11568	0.00374901	0.156863	-1.55602
ABT1	0.764	4.95861	4.10328	0.00381142	0.158547	-1.57207
GABPB2	-0.620094	6.18886	-4.10202	0.00381783	0.158547	-1.5737
GPR1	-0.696659	7.25404	-4.10053	0.00382547	0.158547	-1.57564
C1QTNF3-AMACR	0.774929	5.81048	4.09833	0.00383667	0.158547	-1.57849
SAA2	0.919418	5.3005	4.09617	0.00384775	0.158612	-1.58129
PREP	0.597221	7.01348	4.08344	0.00391372	0.160991	-1.59782
FAM24A	-0.600436	2.8779	-4.07981	0.00393274	0.161221	-1.60253
AKR1C1	-0.730058	7.83831	-4.07922	0.00393586	0.161221	-1.6033
NUDT1	0.708423	5.46598	4.07416	0.0039626	0.161931	-1.60989
PAPD4	-0.646952	6.81187	-4.0728	0.0039698	0.161931	-1.61166
MCU	0.613643	8.11248	4.06909	0.00398959	0.162399	-1.61649
SMURF1	0.820459	6.91325	4.06696	0.00400098	0.162523	-1.61927
AEBP1	0.625534	7.7364	4.0569	0.00405524	0.164013	-1.63237
KCNJ15	-1.0305	4.73614	-4.05455	0.00406803	0.164013	-1.63543
STARD10	0.724175	6.1761	4.0489	0.00409899	0.164013	-1.64281
TGFB1	0.620024	8.04993	4.0474	0.00410723	0.164013	-1.64476
LURAP1L	-0.98462	6.67381	-4.04601	0.00411487	0.164013	-1.64657
GALR2	0.758154	4.42093	4.04494	0.0041208	0.164013	-1.64797
LIM2	-0.728379	3.62388	-4.04477	0.00412177	0.164013	-1.6482
TRAF4	0.717651	5.20725	4.04218	0.00413609	0.164235	-1.65158
HBEGF	0.738222	5.83036	4.04026	0.00414679	0.164235	-1.65409
ROGDI	0.663559	6.14491	4.03885	0.00415465	0.164235	-1.65593
FSD2	0.667464	2.59792	4.0377	0.00416104	0.164235	-1.65743
PTPN21	-0.627605	7.36081	-4.02668	0.00422316	0.165614	-1.67185
TMEM55B	-0.783665	5.18294	-4.02067	0.0042574	0.165664	-1.67971
PLAU	0.727671	9.54988	4.01968	0.00426307	0.165664	-1.68101
ELN	1.01463	7.32056	4.01622	0.00428299	0.165664	-1.68554
ENTPD6	0.81371	5.47047	4.0153	0.0042883	0.165664	-1.68675
CIAPIN1	0.673826	6.54641	4.01324	0.00430022	0.165664	-1.68945
PPIF	0.590877	7.504	4.01249	0.00430458	0.165664	-1.69044
ANTXR2	-0.642716	8.6397	-4.0123	0.00430568	0.165664	-1.69069
RFX8	-0.607297	4.98663	-4.01195	0.00430769	0.165664	-1.69114
ARHGAP22	-0.671439	5.18201	-4.00787	0.00433144	0.166249	-1.69649
KATNAL2	-0.789077	4.18667	-4.00383	0.00435508	0.166828	-1.70179
MRPL17	-0.85455	7.59293	-4.00165	0.0043679	0.166991	-1.70465
ST6GALNAC4	0.633	5.18978	3.99883	0.00438456	0.1673	-1.70836
NCKAP5L	0.657839	5.76726	3.99502	0.00440713	0.167407	-1.71336
GFRA3	-0.717131	2.21634	-3.99401	0.00441312	0.167407	-1.71468
PDSS1	1.1366	4.72949	3.9924	0.00442276	0.167413	-1.71681
ZNF93	0.662115	5.58076	3.99111	0.00443046	0.167413	-1.7185
POLR3B	0.634178	6.12794	3.98833	0.00444714	0.16748	-1.72216
PPIAL4C	-0.603092	4.18303	-3.98795	0.00444941	0.16748	-1.72265
HAPLN1	1.53714	6.61005	3.98313	0.00447845	0.168114	-1.72899
GRIN3A	-0.684869	2.9237	-3.98225	0.00448378	0.168114	-1.73015
VEPH1	-0.745458	7.0843	-3.98087	0.00449213	0.168114	-1.73196
TFPT	0.70451	7.11642	3.97878	0.00450484	0.168267	-1.73471
TMEM167B	-0.661496	6.75809	-3.97579	0.0045231	0.168389	-1.73865
LEPR	-0.696777	6.47235	-3.97542	0.00452537	0.168389	-1.73914
RTTN	0.597066	7.12295	3.96525	0.00458806	0.170396	-1.75254
CERS1	0.936761	4.74909	3.95803	0.00463314	0.171743	-1.76206
CRIP1	0.608949	5.71142	3.95422	0.00465712	0.172305	-1.76709
EVL	0.646006	6.09997	3.95034	0.00468172	0.172651	-1.77223
PDE8A	0.808062	4.52722	3.94923	0.00468875	0.172651	-1.77369
HES6	0.926041	6.50388	3.94717	0.0047019	0.172651	-1.77642
ALYREF	0.696958	8.07946	3.94429	0.0047203	0.172907	-1.78022
SEMA6A	0.819258	4.29917	3.9433	0.00472661	0.172907	-1.78152
DENND4B	1	4.21594	3.93738	0.00476474	0.173216	-1.78935
NGF	-0.754961	4.79425	-3.93498	0.00478029	0.173216	-1.79253
MERTK	0.798976	2.46592	3.93371	0.00478856	0.173216	-1.79421
FLRT2	-0.869266	6.4687	-3.93238	0.00479725	0.173216	-1.79598
CYB5A	0.689535	7.59147	3.93022	0.00481131	0.173317	-1.79883
LYNX1	-0.650449	7.60279	-3.92443	0.00484938	0.173789	-1.80651
LEP	-0.627115	3.60916	-3.9229	0.00485948	0.173789	-1.80854
RNF128	0.674859	4.39938	3.92136	0.00486965	0.173789	-1.81057
FILIP1L	0.597181	8.74953	3.91432	0.00491653	0.174932	-1.81991
KRT33A	-0.758219	4.06427	-3.9075	0.00496242	0.176243	-1.82897
MYO5B	0.737401	5.884	3.90429	0.00498417	0.176615	-1.83323
C7orf60	-0.60975	6.48263	-3.90259	0.00499569	0.176615	-1.83548
MRAS	0.606094	8.86449	3.90195	0.00500007	0.176615	-1.83633
YWHAH	0.66211	8.72458	3.89388	0.00505542	0.177987	-1.84706
ABLIM1	0.594569	7.52568	3.89044	0.00507917	0.177987	-1.85163
SMG8	0.62806	4.83625	3.88927	0.00508729	0.177987	-1.85319
FAM171A2	0.685328	5.96512	3.88835	0.00509369	0.177987	-1.85442
PKDCC	0.594319	5.97933	3.88159	0.00514096	0.178713	-1.86342
DESI2	-0.662224	7.41117	-3.88144	0.00514197	0.178713	-1.86361
TMPRSS11A	0.680191	2.39713	3.87603	0.00518014	0.179405	-1.87082
CAP2	0.64055	9.27554	3.87471	0.00518948	0.179405	-1.87258
AQP1	1.32079	6.90542	3.87257	0.00520472	0.179613	-1.87544
CIART	-0.68581	6.09142	-3.85718	0.00531552	0.18156	-1.89598
STEAP1	-0.707928	5.18815	-3.85697	0.00531699	0.18156	-1.89625
CD83	0.838108	4.62875	3.84602	0.00539738	0.183282	-1.91088
ADGRG6	1.25237	4.42362	3.84467	0.00540742	0.183282	-1.9127
PNRC1	-0.626582	8.82824	-3.84303	0.00541956	0.183282	-1.91489
NR1D1	-0.711711	6.94532	-3.84146	0.00543128	0.183282	-1.91699
FITM1	0.843561	6.49214	3.84023	0.00544042	0.183282	-1.91863
HAPLN3	0.755464	6.47573	3.83777	0.00545883	0.183282	-1.92193
COPS7B	0.662096	7.3665	3.83582	0.0054735	0.183372	-1.92454
SPOPL	-0.772016	5.15068	-3.83333	0.00549221	0.183654	-1.92787
RGS2	0.9514	5.73677	3.8322	0.00550076	0.183654	-1.92939
ANKRD10	-0.60538	8.10713	-3.82627	0.00554574	0.184209	-1.93733
MYOG	0.628122	9.3758	3.82445	0.00555966	0.184358	-1.93978
GALNT13	-1.27705	3.48345	-3.81106	0.00566299	0.187465	-1.95774
LAPTM5	0.754509	6.23061	3.80583	0.00570392	0.188066	-1.96477
TMEM199	0.637143	6.45003	3.80414	0.00571719	0.188066	-1.96704
NRP1	-0.64165	5.53794	-3.80382	0.00571972	0.188066	-1.96747
FBLIM1	0.695373	4.9184	3.79835	0.00576297	0.188782	-1.97482
SMARCD1	0.647544	6.91467	3.79784	0.00576702	0.188782	-1.9755
FAM214B	-0.664026	6.53441	-3.79664	0.00577662	0.188782	-1.97713
JUND	-0.79787	6.72325	-3.79486	0.00579074	0.188782	-1.97951
C16orf70	-0.673308	6.24775	-3.79471	0.00579195	0.188782	-1.97971
GADD45B	0.592233	7.23825	3.79375	0.00579962	0.188782	-1.981
EPHX2	0.606706	3.48292	3.79255	0.00580928	0.188782	-1.98263
TMEM38B	0.596341	6.97417	3.78991	0.00583047	0.188981	-1.98618
KITLG	-0.7391	5.17737	-3.78793	0.00584641	0.188981	-1.98885
ZNF10	0.781087	2.91525	3.78697	0.00585416	0.188981	-1.99014
IFFO2	0.917022	5.9248	3.77807	0.00592654	0.190059	-2.00213
GEM	-0.614541	5.92577	-3.7763	0.00594103	0.190211	-2.00451
LYPLA2	0.672373	7.47738	3.77365	0.00596284	0.190596	-2.00809
LTF	-0.644279	3.47966	-3.76556	0.00602988	0.191736	-2.019
ACADSB	-0.802437	4.40837	-3.76337	0.0060482	0.191753	-2.02196
WDFY3	-0.600934	6.11116	-3.75762	0.00609644	0.192656	-2.02971
PKD1L2	-1.01078	3.35244	-3.75627	0.00610785	0.192704	-2.03154
KLHL15	0.667438	6.39675	3.75506	0.00611815	0.192717	-2.03318
SH3GL2	-0.722931	2.98085	-3.7469	0.00618771	0.193407	-2.04422
PLIN1	-0.612139	3.25137	-3.7466	0.00619026	0.193407	-2.04462
UFM1	-0.668808	7.69012	-3.74551	0.00619958	0.193407	-2.04609
RPIA	0.748376	4.75011	3.74145	0.00623456	0.194188	-2.05158
B4GALNT4	-0.672659	4.52436	-3.735	0.0062906	0.194992	-2.06032
EXOC6	0.795864	3.85766	3.73362	0.0063027	0.194992	-2.06219
TRIM23	-0.629636	7.00202	-3.72373	0.00638977	0.196454	-2.07559
RAB21	-0.621485	8.02491	-3.72281	0.00639802	0.196454	-2.07684
HMP19	-0.792158	2.37753	-3.71905	0.00643149	0.197067	-2.08194
CHST3	0.590793	6.94036	3.71603	0.00645855	0.197381	-2.08604
GPR180	0.739098	6.17882	3.70625	0.00654699	0.198966	-2.09932
KRTAP9-7	0.64535	3.64359	3.70578	0.00655126	0.198966	-2.09995
VCX	-0.593985	5.14877	-3.70363	0.00657093	0.199019	-2.10288
CCL25	0.616334	4.44454	3.70224	0.0065836	0.199019	-2.10476
RAET1E	-0.805753	4.01887	-3.69805	0.0066222	0.199567	-2.11047
PPAP2B	-0.628141	3.01811	-3.69561	0.0066447	0.199744	-2.11378
MYL4	0.609787	10.5261	3.69519	0.00664859	0.199744	-2.11435
NDUFB2	-0.611705	6.40209	-3.68992	0.00669759	0.200669	-2.12152
DLG5	-0.613522	5.87173	-3.68967	0.00669993	0.200669	-2.12186
SNX25	0.634185	6.71529	3.68517	0.00674206	0.201621	-2.12798
SLC9B2	-0.612102	4.68679	-3.67953	0.00679534	0.202702	-2.13567
LAMB1	0.683538	7.45808	3.67914	0.00679902	0.202702	-2.1362
COLEC12	0.741959	5.90401	3.67642	0.00682488	0.203113	-2.13991
SLC24A2	-0.943387	4.13215	-3.67421	0.00684602	0.203171	-2.14293
BEST1	-0.65015	3.95362	-3.6671	0.0069143	0.203956	-2.15262
SLC25A20	0.648457	5.91972	3.66195	0.00696428	0.204004	-2.15965
CXCR4	1.57121	5.36045	3.65198	0.00706202	0.20459	-2.17326
PRUNE2	-0.631307	7.35331	-3.65132	0.00706855	0.20459	-2.17417
AOAH	-0.70051	2.24312	-3.65082	0.00707354	0.20459	-2.17485
ZNF397	-0.682094	5.11233	-3.64788	0.00710275	0.20459	-2.17888
CHSY3	0.644222	5.07252	3.64561	0.00712534	0.20459	-2.18198
THNSL2	-0.625224	5.47885	-3.64459	0.0071355	0.20459	-2.18337
MAPRE1	0.585598	8.87936	3.64337	0.00714766	0.20459	-2.18504
SLC8A3	0.744639	5.26745	3.64253	0.00715614	0.20459	-2.18619
MRLN	0.769489	4.9976	3.63855	0.00719608	0.205431	-2.19163
ARHGEF25	0.700872	4.26355	3.63636	0.00721823	0.205738	-2.19463
SLITRK3	-0.967098	2.49268	-3.63436	0.00723852	0.205738	-2.19737
RHOH	-0.836592	3.72771	-3.63165	0.00726601	0.205997	-2.20107
MYCL	-0.588919	4.59411	-3.62296	0.00735519	0.207542	-2.21299
CNIH2	0.614693	3.13286	3.62072	0.00737836	0.207595	-2.21606
MAP4K3	-0.693365	6.58076	-3.60464	0.00754692	0.209011	-2.23813
ETS1	0.652341	7.43836	3.59791	0.00761871	0.209248	-2.24737
KCNQ3	-0.609763	3.63978	-3.59525	0.00764725	0.209248	-2.25103
MAP3K1	0.813973	4.46295	3.59419	0.00765863	0.209248	-2.25248
GXYLT1	0.588619	5.84934	3.59172	0.00768533	0.209248	-2.25588
KRBOX1	0.602514	3.9395	3.59158	0.00768681	0.209248	-2.25607
KDM4B	0.735622	5.04751	3.58801	0.00772555	0.209248	-2.26098
FKBP1B	0.628504	4.0603	3.58755	0.00773059	0.209248	-2.26161
ALG1	-0.81556	5.40583	-3.58333	0.00777666	0.210013	-2.26742
PAK1IP1	0.708355	6.67458	3.5756	0.00786193	0.211146	-2.27807
THUMPD1	0.683522	6.32829	3.56795	0.00794715	0.212534	-2.2886
ABCA1	-0.666605	5.61315	-3.55969	0.00804035	0.213584	-2.29999
GPRASP2	0.671913	4.23809	3.55697	0.00807137	0.214096	-2.30376
GJB2	0.838643	3.31012	3.55607	0.00808159	0.214096	-2.30499
RARRES1	0.862879	4.22659	3.5531	0.00811561	0.214636	-2.3091
SLC16A9	0.661601	4.57853	3.55017	0.00814924	0.214652	-2.31314
C1QL4	0.723773	5.52611	3.54433	0.00821686	0.21592	-2.32121
ACY1	0.727278	5.67248	3.54275	0.00823521	0.216011	-2.32339
SEMA6C	0.795681	5.63114	3.54102	0.00825546	0.216011	-2.32579
CSRP3	0.992228	4.14354	3.54023	0.00826466	0.216011	-2.32688
KRT31	-0.618713	6.4277	-3.53281	0.00835192	0.21654	-2.33714
PIGN	0.641402	6.25546	3.53189	0.00836286	0.21654	-2.33842
ANKRD46	0.851922	5.8636	3.53097	0.00837373	0.21654	-2.33969
FKBP15	-0.627544	6.572	-3.5245	0.00845083	0.217451	-2.34864
MFAP2	1.0087	6.60296	3.52334	0.00846473	0.217451	-2.35025
MDK	0.585289	9.13655	3.51876	0.0085199	0.218006	-2.35659
LCE3D	-0.672182	3.203	-3.51589	0.0085546	0.218608	-2.36056
PEX10	-0.675881	5.74109	-3.51048	0.00862054	0.220004	-2.36807
PRKACB	-0.611891	6.90606	-3.50473	0.00869114	0.220938	-2.37603
PRC1-AS1	-0.739312	3.80857	-3.50245	0.00871936	0.22125	-2.3792
CNN2	0.600037	8.55787	3.49794	0.00877536	0.221794	-2.38546
PAPPA2	-0.736095	4.67429	-3.49762	0.00877939	0.221794	-2.38591
IL1B	0.608847	5.61351	3.49331	0.00883327	0.222521	-2.39188
CDADC1	-0.597011	6.54225	-3.49161	0.0088547	0.222773	-2.39425
SYT11	-0.625855	8.01196	-3.48597	0.00892593	0.223999	-2.40208
SLC2A1	0.590905	8.58694	3.48017	0.00899993	0.224369	-2.41014
TMEM140	-0.603307	7.08545	-3.47902	0.00901473	0.224369	-2.41175
KIAA1462	-0.638136	5.59421	-3.47511	0.00906509	0.224445	-2.41719
DRD1	0.830695	3.66882	3.47376	0.0090825	0.224445	-2.41907
LRRC29	-0.61267	4.74203	-3.46834	0.00915288	0.224492	-2.42661
KIF21A	0.591488	3.6825	3.46742	0.00916482	0.224492	-2.42788
SCN4A	-0.731043	4.49642	-3.4649	0.00919789	0.224803	-2.4314
ARL15	0.73157	5.0654	3.46388	0.0092112	0.224803	-2.43281
NKD1	0.725154	3.7032	3.4613	0.00924521	0.224803	-2.43642
PDZD2	0.903944	3.85994	3.46033	0.00925799	0.224803	-2.43776
CHST4	0.692166	2.42723	3.45857	0.0092813	0.224803	-2.44022
YPEL2	0.669791	4.49907	3.45755	0.0092947	0.224849	-2.44163
TMEM95	-0.805613	2.44306	-3.45483	0.00933089	0.224993	-2.44543
AHRR	-0.704756	5.24354	-3.44687	0.00943751	0.225405	-2.45653
FAM76B	-0.609316	4.7103	-3.4448	0.00946546	0.225405	-2.45942
PTBP3	0.760312	8.04656	3.44461	0.00946796	0.225405	-2.45968
GAGE10	-0.596798	3.73538	-3.43887	0.00954597	0.22582	-2.46769
TMEM64	-0.874853	6.99607	-3.43787	0.00955962	0.22582	-2.46909
CATSPERG	-0.721587	3.24469	-3.43183	0.00964251	0.226518	-2.47752
RDH10	0.627595	7.38807	3.42959	0.00967343	0.226698	-2.48065
RGS16	1.03798	5.09895	3.42377	0.00975435	0.227229	-2.48879
PRR22	0.587107	4.45982	3.41858	0.00982707	0.227834	-2.49604
PIK3C2B	0.701967	3.88986	3.41545	0.0098712	0.228314	-2.50042
LRRC17	0.604305	9.20132	3.41209	0.00991875	0.228728	-2.50512
FBP2	0.713364	3.22551	3.4117	0.0099243	0.228728	-2.50566
E2F5	0.679646	4.11395	3.40804	0.00997656	0.229601	-2.51079
FNIP2	0.71313	7.05733	3.40656	0.00999772	0.229601	-2.51286
