# Supplementary material for: Endurance exercise training-responsive miR-19b-3p improves skeletal muscle glucose metabolism
Source: Nat Commun. 2021 Oct 12;12:5948. doi: 10.1038/s41467-021-26095-0 (PMC8511155; doi:10.1038/s41467-021-26095-0)
Supplement: Supplementary file 5 — Source Data [file 41467_2021_26095_MOESM5_ESM.xlsx]

## Sheet: Fig 1B
Source data for all graphs and charts in Massart et al., Endurance Exercise Training-Responsive miR-19b-3p Improves Skeletal Muscle Glucose Metabolism
	Figure 1B	Relative miRNA expression in human skeletal muscle before (Baseline) and after (Trained) 14 days exercise training determined by RT-qPCR
	Subject	Exercise status	miR-22-5p	miR-133a-5p	miR-378a-3p	miR-378c	miR-1-5p	miR-451a	miR-103a-3p	miR-107	miR-223-3p	miR-19b-3p	miR-30e-5p
	Subj 1	Baseline	0.800227	0.918014	1.08026	1.03517	0.942451	0.444613	1.39135	0.752165	0.549907	0.931784	1.13823
	Subj 2	Baseline	0.842056	0.8386	0.649679	0.649544	0.876007	0.820493	1.35731	0.924062	0.842328	1.05051	0.926961
	Subj 3	Baseline	0.631848	0.659914	0.569753	0.619961	0.664534	1.29348	0.962698	1.29524	1.56066	1.30574	0.847838
	Subj 4	Baseline	1.49559	1.498	1.13228	1.23501	1.22576	0.839843	2.06242	0.812633	0.789387	0.957906	1.11253
	Subj 5	Baseline	1.06747	0.812555	1.17009	1.00606	0.856892	1.45272	0.437377	1.35928	1.3843	1.09907	0.764799
	Subj 6	Baseline	1.05036	1.03022	1.26997	1.0742	1.27625	1.46969	0.544926	1.09035	1.32216	0.96339	0.904921
	Subj 7	Baseline	1.11676	0.986678	0.945439	1.06392	0.925218	1.26042	0.687704	1.05425	1.16265	0.840134	1.07671
	Subj 8	Baseline	0.995696	1.25602	1.18253	1.31614	1.23289	0.418741	0.556214	0.712022	0.388613	0.851467	1.22801
	Subj 1	Trained	0.821814	0.803391	0.946984	0.934776	0.817092	0.722775	1.32667	1.06528	1.40043	0.974447	1.05739
	Subj 2	Trained	0.980193	0.735863	1.0388	1.10883	0.888836	0.777088	1.11123	1.13233	2.97898	1.44592	0.92237
	Subj 3	Trained	0.547342	0.710651	0.505781	0.563691	0.608768	3.73385	0.911592	2.45933	5.26068	2.47251	0.876992
	Subj 4	Trained	0.726425	0.813672	0.719835	0.832795	0.760128	1.24726	0.548097	1.36028	2.19154	1.39407	0.843649
	Subj 5	Trained	0.925029	0.715401	1.0993	1.21837	0.819694	3.15296	0.915032	1.90519	3.40676	2.09216	0.880231
	Subj 6	Trained	0.851829	0.687935	0.718659	0.729272	0.798706	1.66724	0.689603	1.41731	3.40808	1.26674	0.767879
	Subj 7	Trained	0.83893	0.785856	0.764179	0.926703	0.856504	1.24431	0.584085	1.05199	1.89327	1.16105	0.883332
	Subj 8	Trained	0.928931	0.925929	0.780155	0.818039	0.753106	1.44429	0.390744	1.48454	2.20521	1.71326	0.957871

## Sheet: Fig 1C
Source data for all graphs and charts in Massart et al., Endurance Exercise Training-Responsive miR-19b-3p Improves Skeletal Muscle Glucose Metabolism
	Figure 1C	Relative miRNA expression in human skeletal muscle biopsies compared to primary human skeletal muscle cells differentiated to myotubes in vitro determined by RT-qPCR
	Tissue/Cell	Subject	miR-1-3p	miR-206	miR-133a-5p	miR-1-5p	miR-451a	miR-107	miR-223-3p	miR-19b-3p
	Myotube	Donor 1	242.882	894.075	1.27145	2.6921	ND	1.10943	ND	1.59755
	Myotube	Donor 2	303.502	911.925	1.64739	2.68337	ND	1.27177	ND	2.08628
	Myotube	Donor 3	87.5811	415.357	0.477422	1.32566	ND	1.48211	ND	2.22847
	Biopsy	Subj 1	7631.63	244.51	78.2274	62.0733	610.6	1.10007	2.70506	4.70868
	Biopsy	Subj 2	5529.11	59.6491	55.7003	44.9724	878.3	2.00588	3.22971	2.18639
	Biopsy	Subj 3	6002.4	299.304	66.3575	51.6483	2096.17	3.91942	9.05923	9.88697
	Biopsy	Subj 4	7258.97	201.274	80.9627	51.2049	731.535	1.2234	2.46287	1.99701
	Biopsy	Subj 5	9516.98	276.638	101.511	82.7409	2924.86	5.0064	9.98312	5.0465
	Biopsy	Subj 6	10214.9	148.036	131.695	126.099	3027.84	3.14044	9.75669	6.86561
	Biopsy	Subj 7	9692.01	92.0747	113.434	82.2144	2335.33	3.13034	7.71605	6.11476
	Biopsy	Subj 8	9549.53	511.639	116.944	88.7243	628.336	1.97948	2.08871	6.13065
	ND = non detected

## Sheet: Fig 1D
Source data for all graphs and charts in Massart et al., Endurance Exercise Training-Responsive miR-19b-3p Improves Skeletal Muscle Glucose Metabolism
	Figure 1D	Relative miRNA expression in human skeletal muscle biopsies following one bout of isocaloric aerobic exercise at either low (40% VO2peak) or high (80% VO2peak) intensity.
			LOW INTENSITY		HIGH INTENSITY
	Subject	Timepoint	miR-19b-3p	miR-107	miR-19b-3p	miR-107
	1	Pre	0.877293	0.85104	1.41775	0.931026
		3h	0.378186	0.927329	1.43951	1.01541
		16h	0.609979	0.710676	4.03647	2.30122
	2	Pre	1.03267	0.728629	1.58211	1.11546
		3h	0.748041	0.534833	1.42817	1.07788
		16h	2.83249	2.06011	1.74959	1.22742
	3	Pre	1.27983	0.997075	0.402056	0.380357
		3h	1.27402	1.09952	0.682845	0.971034
		16h	1.1392	0.832782	1.19463	1.69317
	4	Pre	0.866963	1.15159	0.723327	0.974375
		3h	0.986602	0.898257	0.425428	0.9114
		16h	1.10079	1.11329	1.21525	1.55267
	5	Pre	0.943243	1.27167	0.874756	1.59878
		3h	0.959889	1.07875	1.1415	1.37234
		16h	0.657599	0.945391	1.28763	1.73869

## Sheet: Fig S1A
Source data for all graphs and charts in Massart et al., Endurance Exercise Training-Responsive miR-19b-3p Improves Skeletal Muscle Glucose Metabolism
	Figure S1A	miRNA expression in human skeletal muscle determined by short RNA seq or by RT-qPCR.
	miRNA	RT-qPCR [Ct values]	Sequencing [log2 RPM]
	miR-1-3p	15.9929	17.2946
	miR-451a	17.5043	16.3873
	miR-133a-3p	18.9719	15.2567
	miR-378a-3p	20.7905	12.6255
	miR-133b	21.6181	14.9876
	miR-206	21.9605	13.3651
	miR-133a-5p	22.4787	11.8211
	miR-1-5p	22.7122	7.6752
	miR-22-5p	23.1328	12.3337
	miR-378c	23.426	11.9894
	miR-30e-5p	23.9348	9.67805
	miR-103a-3p	25.0431	9.71078
	miR-223-3p	25.3943	7.52752
	miR-19b-3p	25.8495	7.15739
	miR-107	27.1217	9.70606
	miR-20a-5p	21.6166	7.8392
	miR-92a-3p	20.5362	9.48784

## Sheet: Fig S1B
Source data for all graphs and charts in Massart et al., Endurance Exercise Training-Responsive miR-19b-3p Improves Skeletal Muscle Glucose Metabolism
	Figure S1B	Relative miRNA expression in human skeletal muscle before (Baseline) and after (Trained) 14 days exercise training determined by RT-qPCR
	Subject	Exercise status	miR-1-3p	miR-133a-3p	miR-133b	miR-206
	Subj 1	Baseline	1.00945	0.926108	1.08904	1.06728
	Subj 2	Baseline	0.938275	1.09489	0.692374	0.71974
	Subj 3	Baseline	0.672822	0.634531	0.80827	0.795897
	Subj 4	Baseline	1.51384	1.89782	1.50494	1.7617
	Subj 5	Baseline	0.858654	0.834928	0.939816	0.905856
	Subj 6	Baseline	0.900683	0.912205	0.947996	0.8133
	Subj 7	Baseline	0.950219	0.651508	0.950622	0.811476
	Subj 8	Baseline	1.15605	1.04801	1.06694	1.12476
	Subj 1	Trained	1.06503	1.21762	0.980314	0.928048
	Subj 2	Trained	0.773219	0.907948	0.755367	0.959261
	Subj 3	Trained	0.726061	0.650967	0.625947	0.621274
	Subj 4	Trained	0.580015	0.780594	0.892557	0.814297
	Subj 5	Trained	0.746338	0.856091	0.969772	0.928894
	Subj 6	Trained	0.696003	0.403429	0.559073	0.592289
	Subj 7	Trained	0.889379	0.851457	0.764946	0.799118
	Subj 8	Trained	0.61038	0.75115	0.923178	0.872127

## Sheet: Fig S1C
Source data for all graphs and charts in Massart et al., Endurance Exercise Training-Responsive miR-19b-3p Improves Skeletal Muscle Glucose Metabolism
	Figure S1C	Relative miRNA expression in mouse soules skeletal muscle before (Basal) or following cardiac perfusion (CP) determined by RT-qPCR
	Treatment	Mouse	miR-133a-5p	miR-1-5p	miR-451a	miR-107	miR-223-3p	miR-19b-3p
	Basal	Mouse 1	1.13405	1.06955	1.09179	0.950238	0.829539	0.904014
	Basal	Mouse 2	1.00794	1.16415	0.640715	0.945591	1.14914	0.973166
	Basal	Mouse 3	0.858007	0.766304	1.2675	1.10417	1.02132	1.12282
	CP	Mouse 4	1.61799	1.23017	0.0224755	2.21273	1.45381	1.98566
	CP	Mouse 5	0.821227	1.15617	0.00114692	1.01642	0.734091	1.01186
	CP	Mouse 6	1.22528	1.12931	0.000613573	1.75842	1.16316	1.19426

## Sheet: Fig S1D
Source data for all graphs and charts in Massart et al., Endurance Exercise Training-Responsive miR-19b-3p Improves Skeletal Muscle Glucose Metabolism
	Figure S1D	Relative Hbb-bs expression in mouse soules skeletal muscle before (Basal) or following cardiac perfusion (CP) determined by RT-qPCR
	Treatment	Mouse	Hbb-bs expression
	Basal	Mouse 1	1.53022
	Basal	Mouse 2	0.380261
	Basal	Mouse 3	1.08952
	CP	Mouse 4	0.0144822
	CP	Mouse 5	0.00718293
	CP	Mouse 6	0.00678437

## Sheet: Fig S1E-F
Source data for all graphs and charts in Massart et al., Endurance Exercise Training-Responsive miR-19b-3p Improves Skeletal Muscle Glucose Metabolism
	Figure S1E-F	Relative miRNA expression in human skeletal muscle before (Baseline) and after 10 days and 14 days of exercise training as determined by RT-qPCR
	Subject	Exercise status	miR-19b-3p	miR-107
	Subj 1	Baseline	0.931784	0.752165
	Subj 2	Baseline	1.05051	0.924062
	Subj 3	Baseline	1.30574	1.29524
	Subj 4	Baseline	0.957906	0.812633
	Subj 5	Baseline	1.09907	1.35928
	Subj 6	Baseline	0.96339	1.09035
	Subj 7	Baseline	0.840134	1.05425
	Subj 8	Baseline	0.851467	0.712022
	Subj 1	10 days	1.12125	0.837279
	Subj 2	10 days	1.64241	1.18043
	Subj 3	10 days	1.64958	1.84851
	Subj 4	10 days	1.70819	1.44968
	Subj 5	10 days	1.09163	1.08375
	Subj 6	10 days	0.902872	0.849047
	Subj 7	10 days	0.741105	0.761441
	Subj 8	10 days	1.62354	1.3585
	Subj 1	14 days	0.974447	1.06528
	Subj 2	14 days	1.44592	1.13233
	Subj 3	14 days	2.47251	2.45933
	Subj 4	14 days	1.39407	1.36028
	Subj 5	14 days	2.09216	1.90519
	Subj 6	14 days	1.26674	1.41731
	Subj 7	14 days	1.16105	1.05199
	Subj 8	14 days	1.71326	1.48454

## Sheet: Fig S1G-H
Source data for all graphs and charts in Massart et al., Endurance Exercise Training-Responsive miR-19b-3p Improves Skeletal Muscle Glucose Metabolism
	Figure S1G-H	Relative miRNA expression in human skeletal muscle before (Baseline) and 16 hours after (1 day) exercise training as determined by RT-qPCR
	Subject	Exercise status	miR-19b-3p	miR-107
	Subj 1	Baseline	0.916015	0.777295
	Subj 2	Baseline	1.03273	0.954935
	Subj 3	Baseline	1.28365	1.33851
	Subj 4	Baseline	0.941694	0.839784
	Subj 7	Baseline	0.825916	1.08947
	Subj 1	1 day	1.14323	0.964561
	Subj 2	1 day	1.39099	1.26474
	Subj 3	1 day	1.69969	1.75632
	Subj 4	1 day	0.979129	1.076
	Subj 7	1 day	1.20527	1.48865

## Sheet: Fig S1I
Source data for all graphs and charts in Massart et al., Endurance Exercise Training-Responsive miR-19b-3p Improves Skeletal Muscle Glucose Metabolism
	Figure S1I	Relative miRNA expression in human skeletal muscle before (Baseline) and after (Trained) 14 days exercise training determined by RT-qPCR
	Subject	Exercise status	miR-20a-5p	miR-92a-3p
	Subj 1	Baseline	0.737948	0.756095
	Subj 2	Baseline	0.861846	0.912331
	Subj 3	Baseline	0.931525	0.925618
	Subj 4	Baseline	0.970285	0.978005
	Subj 5	Baseline	1.32923	1.38438
	Subj 6	Baseline	1.10295	1.07131
	Subj 7	Baseline	1.28457	1.16943
	Subj 8	Baseline	0.781633	0.802829
	Subj 1	Trained	0.798991	0.857735
	Subj 2	Trained	0.968682	1.03361
	Subj 3	Trained	2.9973	2.50874
	Subj 4	Trained	1.03436	1.06074
	Subj 5	Trained	2.01094	1.666
	Subj 6	Trained	1.36764	1.0904
	Subj 7	Trained	1.45329	1.24225
	Subj 8	Trained	1.2979	1.16864

[truncated: 55 more sheets: Fig S1J, Fig 2A, Fig 2B, Fig 2C, Fig 2D, Fig 2E, Fig 2F-G, Fig 2H, Fig 2I, Fig 2J, Fig 2K, Fig 2L & table s2, Fig 2M, Fig S2A, Fig S2B, Fig S2C, Fig S2D, Fig S2E, Fig S2F, Fig S2G …]
